# Supplementary material for: Ontogeny and transcriptional regulation of Thetis cells
Source: Nature. 2026 Feb 3;653(8114):538–47. doi: 10.1038/s41586-026-10198-z (PMC13171621; doi:10.1038/s41586-026-10198-z)
Supplement: Supplementary file 3 — Metadata for samples processed for Flex scRNA-seq on IL7R-fate mapped and RORγt+ cells. [file 41586_2026_10198_MOESM3_ESM.xlsx]

## Sheet: Sheet1
Flex-Seq Sample ID	Sample Hashtag	Tissue	Strain	Age	Biotinylated Abs Used for Depletion by Streptavidin Dynabeads	Dump Markers by Stain	Sorted Population
Flex_1	C0311	Mesenteric Anlagen	IL7RcreROSAtdT	E17.5/18.5	None	TCRgd, CD19, NK1.1, B220, Sytox Viability	Lin–CD45+TCRb–SiglecF–TdTomato+
Flex_2	C0312	Fetal Liver	IL7RcreROSAtdT	E17.5/18.5	CD19, NK1.1, TCRb, TCRgd, Ter-119, Ly-6G, CD3e, B220	TCRgd, CD19, NK1.1, B220, Streptavidin, Sytox viability	Lin–CD45+Ly6C–SiglecF–tdTomato+
Flex_3		Fetal Liver	IL7RcreROSAtdT	E17.5/18.5
Flex_4		Fetal Liver	IL7RcreROSAtdT	E17.5/18.5
Flex_5		Fetal Liver	IL7RcreROSAtdT	E17.5/18.5
Flex_6	C0313	Bone Marrow	IL7RcreROSAtdT	E17.5/18.5	CD19, NK1.1, TCRb, TCRgd, Ter-119, Ly-6G, CD3e, B220	TCRgd, CD19, NK1.1, B220, Streptavidin, Sytox viability	Lin–CD45+TCRb–SiglecF–TdTomato+
	C0315	Mesenteric Anlagen	RorcVenus	E17.5/18.5	None	TCRgd, CD19, SiglecF, NK1.1, B220, Sytox viability	Lin–CD45+TCRb–Ly6C–CD88–RORc(Venus)+: CXCR6+ and CXCR6– mixed 1:2
		Mesenteric Anlagen	RorcVenus	E17.5/18.5
	C0316	Fetal Liver	RorcVenus	E17.5/18.5	CD19, NK1.1, TCRb, TCRgd, Ter-119, Ly-6G, CD3e, B220	TCRgd, CD19, SiglecF, NK1.1, B220, Streptavidin, Sytox viability	Lin–CD45+RORc(Venus)+
	C0315	Mesenteric Anlagen	RorcVenus	E18.5	None	TCRgd, CD19, SiglecF, NK1.1, B220, Sytox viability	Lin–CD45+TCRb–Ly6C–CD88–RORc(Venus)+: CXCR6+ and CXCR6– mixed 1:2
		Mesenteric Anlagen	RorcVenus	E18.5
	C0316	Fetal Liver	RorcVenus	E18.5	CD19, NK1.1, TCRb, TCRgd, Ter-119, Ly-6G, CD3e, B220	TCRgd, CD19, SiglecF, NK1.1, B220, Streptavidin, Sytox viability	Lin–CD45+RORc(Venus)+
Flex_7	C0314	mLN	IL7RcreROSAtdT	P7	None	TCRgd, CD19, NK1.1, B220, Sytox Viability	Lin–CD45+Ly6C–SiglecF–tdTomato+
Flex_8		mLN	IL7RcreROSAtdT	P7
Flex_9	C0315	Liver	IL7RcreROSAtdT	P7	CD19, NK1.1, TCRb, TCRgd, Ter-119, Ly-6G, CD3e, B220	TCRgd, CD19, NK1.1, B220, Streptavidin, Sytox viability	Lin–CD45+Ly6C–SiglecF–tdTomato+: MHCII+ and MHCII– tdTomato+ cells mixed at 1:2 ratio
Flex_10		Liver	IL7RcreROSAtdT	P7
Flex_11		Liver	IL7RcreROSAtdT	P7
Flex_12		Liver	IL7RcreROSAtdT	P7
Flex_13	C0316	Bone Marrow	IL7RcreROSAtdT	P7	CD19, NK1.1, TCRb, TCRgd, Ter-119, Ly-6G, CD3e, B220	TCRgd, CD19, NK1.1, B220, Streptavidin, Sytox viability	Lin–CD45+TCRb–SiglecF–TdTomato+
Flex_14	C0315	mLN	RorcVenus	P7	None	TCRgd, CD19, SiglecF, NK1.1, B220, Sytox viability	Lin–CD45+TCRb–Ly6C–CD88–RORc(Venus)+: CXCR6+ and CXCR6– mixed 1:2
		mLN	RorcVenus	P7
	C0316	Liver	RorcVenus	P7	CD19, NK1.1, TCRb, TCRgd, Ter-119, Ly-6G, CD3e, B220	TCRgd, CD19, SiglecF, NK1.1, B220, Sytox viability	Dump-CD45+RORc(Venus)+
