# Supplementary material for: Ontogeny and transcriptional regulation of Thetis cells
Source: Nature. 2026 Feb 3;653(8114):538–47. doi: 10.1038/s41586-026-10198-z (PMC13171621; doi:10.1038/s41586-026-10198-z)
Supplement: Supplementary file 4 — List of differentially expressed genes for TCP, LTiP and TLP clusters from Fig. 1l. [file 41586_2026_10198_MOESM4_ESM.xlsx]

## Sheet: Supplemental Table 2
gene	avg_log2FC	p_val_adj	cluster
Hist1h2bc	2.0641	4.70566e-31	TLP
S100a8	1.88712	4.38298e-72	TLP
H1f0	1.81107	3.86485e-23	TLP
Itgam	1.74685	1.88038e-51	TLP
S100a9	1.68631	2.78704e-60	TLP
Mpeg1	1.66451	2.84849e-33	TLP
Stmn1	1.5433	2.17633e-21	TLP
Pld4	1.36777	6.11721e-44	TLP
Tpm2	1.35395	1.15172e-27	TLP
Cst3	1.34924	7.24098e-45	TLP
Thbs1	1.27499	9.99177e-05	TLP
Selenop	1.27441	2.00976e-12	TLP
Alox5ap	1.23772	3.76715e-37	TLP
Csf1r	1.22748	5.94763e-41	TLP
Tm6sf1	1.22513	5.78267e-40	TLP
S100a10	1.22251	4.23514e-42	TLP
Nccrp1	1.22156	1.85361e-10	TLP
Sema4b	1.19801	3.94602e-34	TLP
Slc15a3	1.15245	6.17308e-15	TLP
Ifi27l2a	1.1518	1.3311e-16	TLP
Vim	1.15101	3.00466e-27	TLP
Cd34	1.13033	3.15494e-17	TLP
Egr3	1.12694	1.0478e-13	TLP
Hspa1a	1.09393	3.71618e-13	TLP
Ramp1	1.09167	1.13375e-26	TLP
Pycard	1.08784	4.12914e-32	TLP
Cd4	1.08479	5.06214e-07	TLP
Trim25	1.08367	2.23707e-22	TLP
Atp13a2	1.06583	8.24812e-28	TLP
Npc2	1.05659	5.14439e-47	TLP
Bst2	1.0425	1.30751e-22	TLP
Kcnn4	1.04227	2.19417e-20	TLP
Ly86	1.03326	4.65949e-30	TLP
Ywhah	1.01808	1.06472e-27	TLP
Itga6	0.994568	5.11009e-21	TLP
Tnni2	0.992114	1.05334e-31	TLP
Myadm	0.987035	1.81039e-22	TLP
Itgb5	0.986023	5.02656e-15	TLP
Maf	0.985989	4.48105e-16	TLP
Entpd1	0.977682	6.21933e-38	TLP
Hspa1b	0.975977	4.02284e-10	TLP
Ccnb2	0.97511	9.27789e-15	TLP
Sp140	0.966732	1.74318e-26	TLP
Hck	0.961673	3.01794e-21	TLP
Igfbp4	0.960012	8.47917e-24	TLP
Fosb	0.959449	7.18257e-16	TLP
Psap	0.951325	1.00322e-26	TLP
Ckb	0.937251	2.95304e-12	TLP
Pik3ap1	0.921256	6.24147e-21	TLP
Klf10	0.917437	1.80168e-16	TLP
Cd5	0.915607	2.3474e-21	TLP
Scd2	0.91093	3.61445e-23	TLP
Themis2	0.896801	2.96264e-15	TLP
Ifnar2	0.884047	1.733e-15	TLP
Tpcn1	0.878733	3.34865e-22	TLP
Plekho1	0.865629	1.74367e-21	TLP
Rab11fip4	0.845429	8.43177e-18	TLP
Rnpep	0.841809	3.63842e-19	TLP
Tifab	0.840668	1.03916e-26	TLP
Lmnb1	0.836283	1.9809e-13	TLP
Prtn3	0.82847	2.1733e-38	TLP
Hnrnpa1	0.827639	1.75196e-26	TLP
Ngp	0.822106	1.07275e-37	TLP
Heg1	0.819572	5.36279e-14	TLP
Cyth4	0.808925	4.86799e-18	TLP
Cd44	0.808702	2.66652e-17	TLP
Malt1	0.808604	4.18821e-15	TLP
Ptpre	0.804064	7.95278e-18	TLP
Zfp36	0.801325	1.03932e-08	TLP
Isg15	0.796978	2.12568e-05	TLP
Angptl2	0.794534	1.13293e-22	TLP
Lsp1	0.793734	7.60894e-39	TLP
Ahnak	0.790881	1.64204e-13	TLP
Ifi203	0.783247	2.01959e-12	TLP
Syk	0.778371	1.11919e-18	TLP
Unc93b1	0.777859	2.76643e-20	TLP
Cyb561a3	0.770807	6.27743e-19	TLP
Ctsz	0.762708	1.70937e-17	TLP
Arid3a	0.761158	1.6037e-25	TLP
Enc1	0.760681	9.75323e-11	TLP
Mki67	0.760488	2.0226e-07	TLP
Tmem229b	0.758939	4.02138e-17	TLP
Parp1	0.757259	4.08623e-20	TLP
Plekho2	0.746224	3.8157e-14	TLP
Flt3	0.744283	3.43242e-20	TLP
Slc2a3	0.744261	4.86192e-08	TLP
Fads3	0.74391	2.13004e-18	TLP
Thbd	0.742921	7.40799e-09	TLP
Jund	0.734778	4.76686e-15	TLP
Dap	0.729852	6.57184e-15	TLP
Emp3	0.72898	7.19281e-20	TLP
Gng10	0.727791	2.04768e-16	TLP
H2afy	0.725779	6.51353e-31	TLP
Tns1	0.725771	1.4662e-15	TLP
Adgrg1	0.725676	4.28798e-25	TLP
Zfp385a	0.719161	1.34647e-14	TLP
Fgd2	0.714675	1.11933e-21	TLP
Erp29	0.714634	1.89405e-19	TLP
Bex6	0.713122	2.67314e-11	TLP
Cd200r1	0.712805	1.646e-21	TLP
Cd86	0.709806	3.55201e-15	TLP
Sparc	0.706586	1.32454e-13	TLP
Mcm6	0.704884	0.000347842	TLP
Ptpro	0.700469	1.42666e-13	TLP
Abca1	0.700393	4.34389e-27	TLP
Il17re	0.698569	2.4075e-10	TLP
Grn	0.698168	2.53368e-14	TLP
Sorl1	0.697719	2.06762e-14	TLP
Mef2c	0.696994	3.69179e-09	TLP
Dusp3	0.695332	1.18058e-12	TLP
Itpr1	0.692588	7.80917e-16	TLP
Runx1	0.685325	5.57271e-10	TLP
C1qb	0.684315	0.00113538	TLP
Nrm	0.682624	8.5957e-13	TLP
Ptpn6	0.68198	9.15014e-19	TLP
Myc	0.679309	7.32673e-06	TLP
Rnf150	0.678292	3.02293e-15	TLP
Lat2	0.678026	5.37904e-16	TLP
Ifngr2	0.676416	3.76128e-17	TLP
Hist3h2a	0.676027	1.61716e-09	TLP
Clta	0.675825	1.36252e-26	TLP
Chd7	0.674911	1.6766e-09	TLP
Pafah1b3	0.669698	5.23771e-14	TLP
Acsl5	0.667569	4.97751e-11	TLP
Camp	0.666228	1.73645e-32	TLP
Tuba1a	0.665469	5.15313e-07	TLP
Gpx1	0.665226	8.31792e-18	TLP
Parvg	0.663438	2.63758e-18	TLP
Hspe1	0.66316	4.57063e-13	TLP
Rsad2	0.662672	0.00886069	TLP
Lgals3	0.662238	0.00160665	TLP
Sh3bgrl	0.660735	1.37519e-15	TLP
Kctd12	0.660086	2.24032e-06	TLP
Rorc	0.658913	4.17586e-06	TLP
Abi3	0.655396	1.54026e-15	TLP
Lgals3bp	0.654076	1.79904e-09	TLP
Mcm2	0.650275	0.000668428	TLP
Abcg1	0.64885	1.39368e-26	TLP
Zyx	0.640857	8.9833e-09	TLP
Ctsb	0.640457	4.05574e-10	TLP
Tmem51	0.640332	2.02519e-08	TLP
Lgals1	0.634646	4.23279e-11	TLP
Pomp	0.634279	3.8077e-14	TLP
Spi1	0.633653	2.869e-15	TLP
Twf2	0.631925	1.87138e-16	TLP
Stard10	0.629504	2.0315e-11	TLP
Iqgap2	0.628012	3.29172e-11	TLP
Stk10	0.627378	1.73578e-09	TLP
Cib1	0.625026	2.08878e-17	TLP
Ucp2	0.624747	5.96029e-17	TLP
Bak1	0.623294	3.05634e-14	TLP
Hist1h1e	0.621772	0.000633613	TLP
Snrpa	0.619	3.22947e-12	TLP
Otulinl	0.613349	8.81872e-08	TLP
Ece1	0.611212	2.02234e-05	TLP
Pfkl	0.610003	3.28073e-07	TLP
Plp2	0.6088	3.24717e-13	TLP
H3f3b	0.608756	4.37418e-16	TLP
Slc2a1	0.607446	0.00515093	TLP
Oxct1	0.606665	3.06594e-20	TLP
2025-09-09	0.605899	1.66926e-10	TLP
Hsp90aa1	0.60477	4.19791e-08	TLP
Laptm5	0.602422	6.03436e-26	TLP
Stfa3	0.599593	2.45499e-29	TLP
Gsn	0.59735	5.59821e-13	TLP
Tpi1	0.596404	4.2003e-09	TLP
Anp32e	0.595273	4.34455e-09	TLP
St3gal5	0.594213	2.34857e-16	TLP
Ctsd	0.593142	4.41231e-09	TLP
Plaur	0.59237	4.2132e-07	TLP
Acox3	0.592327	4.4564e-10	TLP
Pfkp	0.590463	0.000256288	TLP
Arhgap17	0.590306	1.21504e-12	TLP
Mpo	0.589441	1.64206e-19	TLP
Ddx3y	-0.605296	0.00116177	TLP
Map3k8	-0.612911	6.49381e-06	TLP
Sipa1l1	-0.614108	1.73143e-08	TLP
Fmnl3	-0.615345	4.01675e-08	TLP
Stat5a	-0.628863	4.52817e-05	TLP
Btg1	-0.635517	3.99516e-13	TLP
Prr5l	-0.665874	0.00114909	TLP
Dnajb2	-0.667095	2.45202e-11	TLP
Sema6d	-0.667604	5.28841e-08	TLP
Gpr18	-0.678373	2.16907e-06	TLP
B2m	-0.682665	6.18431e-18	TLP
Tnni1	-0.683785	0.00504751	TLP
Gch1	-0.684355	1.21607e-07	TLP
Prkcb	-0.687446	2.67421e-06	TLP
Arf4	-0.691511	1.38292e-15	TLP
Flvcr1	-0.696083	1.22781e-07	TLP
Plscr1	-0.699507	0.000813159	TLP
Srgap3	-0.709018	1.58637e-06	TLP
Zhx2	-0.747836	3.71761e-11	TLP
Cacna1g	-0.768282	1.27729e-06	TLP
Csrp1	-0.778883	4.66217e-08	TLP
Asb2	-0.787234	3.16953e-05	TLP
Rbl2	-0.799363	1.03251e-15	TLP
Xlr4c	-0.807504	7.38751e-07	TLP
H2-K1	-0.821156	2.57692e-21	TLP
Brd1	-0.823697	1.14974e-16	TLP
Map4k4	-0.829457	1.53792e-19	TLP
Tnfaip3	-0.857043	1.60863e-07	TLP
Psd2	-0.871174	4.29594e-07	TLP
Trbc1	3.47162	3.04306e-63	LTiP
Ccl5	2.60603	3.53436e-28	LTiP
Zbtb16	2.57518	1.66742e-60	LTiP
Ikzf2	2.50222	2.67278e-71	LTiP
Tnfrsf9	2.49151	5.61758e-59	LTiP
Batf	2.43329	4.26339e-66	LTiP
Car2	2.2701	5.03509e-36	LTiP
Pdcd1	2.17506	5.78935e-38	LTiP
Nabp1	2.04667	5.16361e-65	LTiP
Dll1	2.0406	7.25374e-29	LTiP
Ctsw	1.91971	1.51935e-49	LTiP
Ern1	1.91776	6.48213e-42	LTiP
Klrd1	1.9157	3.77634e-20	LTiP
Itk	1.90928	5.03375e-46	LTiP
Emb	1.87037	4.80214e-56	LTiP
Vps37b	1.82951	4.20662e-45	LTiP
Gem	1.80193	4.52756e-29	LTiP
Rhoq	1.79085	9.25735e-61	LTiP
Prss2	1.78801	4.5901e-23	LTiP
Cnnm2	1.7704	1.93015e-48	LTiP
Ets1	1.76548	1.91468e-30	LTiP
Crem	1.74517	5.9506e-45	LTiP
Gramd3	1.70478	3.91093e-25	LTiP
Ptpn22	1.69609	2.63427e-60	LTiP
Gpr55	1.69582	5.41048e-18	LTiP
Ms4a4b	1.6736	1.84907e-37	LTiP
Il7r	1.66699	2.94678e-42	LTiP
Tgfbr2	1.64696	1.65776e-62	LTiP
Cldn5	1.62821	2.24964e-10	LTiP
Tex2	1.58407	6.46762e-41	LTiP
Ugcg	1.57131	5.10116e-50	LTiP
Tnfrsf18	1.56388	7.87982e-34	LTiP
Bend4	1.50406	4.18295e-41	LTiP
Dscam	1.47212	1.78709e-17	LTiP
Plekha2	1.45356	5.42784e-44	LTiP
Batf3	1.45227	2.50887e-39	LTiP
Gimap6	1.44279	5.47059e-31	LTiP
Spry2	1.44191	8.29651e-23	LTiP
Ikzf3	1.41978	3.34359e-25	LTiP
P2ry10	1.41126	5.35628e-35	LTiP
Gimap8	1.38593	5.49045e-56	LTiP
Trbc2	1.3707	1.20487e-20	LTiP
Gimap9	1.34639	3.65795e-35	LTiP
Satb1	1.33539	1.16901e-35	LTiP
Rora	1.33072	3.5913e-16	LTiP
Sh2d2a	1.32999	1.23858e-23	LTiP
Il2rb	1.30801	4.53402e-30	LTiP
Cd7	1.30384	2.76738e-20	LTiP
Nkg7	1.29451	4.83375e-30	LTiP
Neurl3	1.28973	4.36433e-39	LTiP
Odc1	1.25481	8.86499e-10	LTiP
Gimap4	1.25182	1.29221e-14	LTiP
Il18r1	1.25175	2.20747e-21	LTiP
Stat4	1.25107	9.33027e-44	LTiP
Camk4	1.24315	2.77578e-37	LTiP
Cd160	1.24182	3.16526e-35	LTiP
Foxo1	1.23039	5.3952e-14	LTiP
Cd274	1.20147	2.51892e-25	LTiP
Errfi1	1.18966	1.7938e-08	LTiP
Hilpda	1.18474	6.42289e-14	LTiP
Cnn3	1.16814	1.46361e-16	LTiP
Nr4a3	1.15859	9.76446e-23	LTiP
Impa2	1.15836	7.95298e-19	LTiP
Cd3g	1.14823	1.85198e-17	LTiP
Sytl3	1.11532	3.73467e-23	LTiP
Irak2	1.11459	1.12023e-42	LTiP
Crip1	1.10821	7.17881e-18	LTiP
Ndfip1	1.09927	5.59531e-37	LTiP
Vgll4	1.09794	2.66319e-21	LTiP
Slc9a9	1.08632	2.88735e-26	LTiP
Spock2	1.08079	1.72459e-26	LTiP
Osbpl9	1.0769	1.63953e-17	LTiP
Cpa3	1.06867	1.15062e-14	LTiP
Tnfrsf1b	1.06336	1.22545e-28	LTiP
Trat1	1.06002	2.59505e-35	LTiP
Togaram2	1.05811	4.54668e-23	LTiP
Rnf125	1.05178	4.44741e-16	LTiP
D16Ertd472e	1.04445	4.71573e-16	LTiP
Mdk	1.04429	8.56053e-21	LTiP
Il27ra	1.03289	2.94906e-27	LTiP
Gimap5	1.03115	1.20668e-25	LTiP
Galnt2	1.03031	1.47693e-24	LTiP
Jmy	1.02577	9.69684e-19	LTiP
Pdlim1	1.02433	1.0474e-19	LTiP
Ubald2	1.01793	1.74375e-17	LTiP
Grap2	1.01756	3.00729e-22	LTiP
Faah	1.01515	2.63751e-28	LTiP
Dgat1	1.01485	1.20848e-09	LTiP
Sun2	1.01415	9.72748e-34	LTiP
Itpkb	1.01015	1.97442e-19	LTiP
Cntnap1	1.00649	8.4414e-14	LTiP
Sgk1	0.999336	3.59772e-10	LTiP
Atp2a3	0.995115	7.20287e-23	LTiP
Itm2c	0.995057	6.4553e-21	LTiP
Chn2	0.992459	1.10758e-18	LTiP
Xdh	0.991432	1.85807e-26	LTiP
Pim2	0.978409	4.63322e-17	LTiP
Plgrkt	0.976243	2.3584e-30	LTiP
Bzw2	0.972181	7.08297e-24	LTiP
Ier5l	0.971465	2.17774e-08	LTiP
Sptbn1	0.97015	8.16923e-27	LTiP
Cd244a	0.9698	3.57005e-13	LTiP
Klrk1	0.96941	0.000946816	LTiP
Trp53inp1	0.957479	1.27433e-16	LTiP
Socs5	0.950777	6.05027e-26	LTiP
Fth1	0.949218	1.14038e-14	LTiP
Isy1	0.948646	5.1052e-16	LTiP
Robo1	0.948396	7.11158e-24	LTiP
Nsd3	0.945819	3.44582e-30	LTiP
Itgb3	0.944589	2.2696e-09	LTiP
Ifngr1	0.938688	1.18433e-17	LTiP
Jak1	0.937757	3.46029e-29	LTiP
Stat3	0.933927	4.82417e-23	LTiP
Fam124b	0.93284	2.2706e-13	LTiP
Sema4c	0.929337	9.94826e-13	LTiP
Esyt1	0.928873	4.11879e-23	LTiP
Rnasel	0.924526	3.41589e-17	LTiP
Dcaf7	0.918401	6.55863e-17	LTiP
Ccr8	0.908236	4.12213e-16	LTiP
Ric1	0.905066	1.25178e-19	LTiP
Tagap	0.903076	5.48636e-07	LTiP
Lpxn	0.901608	1.73437e-18	LTiP
Tcrg-C4	0.898366	7.98067e-15	LTiP
Arl8b	0.891314	2.50732e-17	LTiP
Txk	0.890103	1.13207e-12	LTiP
Gyg	0.889405	7.50823e-15	LTiP
Ogt	0.888937	7.1328e-30	LTiP
Arhgef1	0.885961	3.66402e-35	LTiP
Cxcr4	0.883681	6.828e-10	LTiP
Pja1	0.877982	3.13986e-16	LTiP
Gata3	0.874892	5.69206e-09	LTiP
B3galt5	0.86913	1.69477e-13	LTiP
Il2ra	0.86904	0.00149492	LTiP
Il16	0.866769	5.6357e-14	LTiP
Hs3st1	0.859758	2.34695e-09	LTiP
Prkch	0.852775	3.51462e-16	LTiP
Snx18	0.850131	4.45766e-15	LTiP
Zdhhc18	0.848088	1.4538e-18	LTiP
Itpr2	0.841129	6.77139e-24	LTiP
Cysltr2	0.838528	1.42876e-26	LTiP
Nedd9	0.838179	1.89053e-09	LTiP
Akna	0.83297	3.85752e-19	LTiP
Tiprl	0.832074	1.16098e-17	LTiP
Vegfa	0.831626	3.56607e-07	LTiP
Smad3	0.826107	4.59662e-14	LTiP
Il2rg	0.824316	2.76434e-27	LTiP
Cd9	0.819531	1.20693e-06	LTiP
Nfatc3	0.819228	6.31257e-19	LTiP
Rasa3	0.818356	7.19399e-17	LTiP
Shisa5	0.817533	1.91842e-16	LTiP
Mmd	0.813934	4.5448e-10	LTiP
Nsun4	0.809574	2.99285e-15	LTiP
Setd7	0.805762	9.43123e-14	LTiP
Cdyl2	0.802853	6.23211e-13	LTiP
Jdp2	0.80126	1.88939e-07	LTiP
Pecam1	0.800482	7.26712e-13	LTiP
Cxxc5	0.798157	2.85062e-13	LTiP
Zgpat	0.796447	4.65243e-16	LTiP
Pld3	0.795996	6.6468e-17	LTiP
Abcb1b	0.790422	7.33928e-07	LTiP
Cbarp	0.790173	8.74607e-13	LTiP
Dgka	0.789556	2.54115e-12	LTiP
Tecpr1	0.787698	1.64364e-14	LTiP
Hacd3	0.786533	5.31253e-17	LTiP
Rsbn1l	0.786433	3.66541e-15	LTiP
Dhx40	0.784396	8.20941e-07	LTiP
Gramd1a	0.783986	1.62668e-19	LTiP
Orai1	0.779786	1.20144e-13	LTiP
Sesn1	0.779132	1.14992e-09	LTiP
Gimap1	0.777159	5.62268e-13	LTiP
Zc3hav1	0.773375	1.81958e-14	LTiP
Eng	0.773108	9.53586e-05	LTiP
Rgs2	0.770647	0.00693352	LTiP
Gna13	0.770189	6.98509e-22	LTiP
Nlrc3	0.769931	1.93861e-18	LTiP
Trf	0.766882	1.99008e-07	LTiP
Aak1	0.763612	7.23134e-15	LTiP
Tbx21	0.76266	4.45695e-10	LTiP
Pitpnm1	0.761843	7.52654e-17	LTiP
Pglyrp1	0.761364	4.41282e-09	LTiP
Tcf7	0.760567	1.10534e-19	LTiP
Il12rb2	0.758781	9.44039e-10	LTiP
Rab43	0.756618	1.81351e-10	LTiP
Chd3	0.750753	5.30495e-13	LTiP
Akap13	0.750252	1.09965e-18	LTiP
Edem1	0.749329	5.65265e-11	LTiP
Abhd2	0.749266	4.4777e-16	LTiP
Fbxo9	0.74771	5.40144e-15	LTiP
Fgl2	0.746755	0.00578466	LTiP
Hmces	0.742016	5.41915e-14	LTiP
Zfp36l2	0.742	1.76884e-05	LTiP
Agps	0.740035	3.04058e-11	LTiP
Aff1	0.738495	3.86077e-10	LTiP
Samsn1	0.731126	7.90941e-09	LTiP
Bcl2l11	0.721898	4.69605e-11	LTiP
Slc12a7	0.720126	1.36435e-09	LTiP
Parp8	0.719796	2.86698e-15	LTiP
Selplg	0.717998	4.38954e-10	LTiP
Icos	0.715585	2.70332e-08	LTiP
Irs2	0.715537	0.000131061	LTiP
Stim1	0.715201	8.90276e-14	LTiP
Fosl2	0.714897	3.2725e-07	LTiP
Tox2	0.714842	1.22446e-05	LTiP
Elovl5	0.714741	3.26771e-07	LTiP
Tyrobp	0.713883	1.23134e-10	LTiP
Lats2	0.713706	9.11143e-09	LTiP
Lrba	0.710247	4.00051e-10	LTiP
Egln3	0.705114	0.000537229	LTiP
Pde3b	0.705088	1.956e-09	LTiP
Chmp1b	0.704206	7.00498e-13	LTiP
Fam102a	0.700129	1.56898e-08	LTiP
Coq8a	0.696839	2.10652e-10	LTiP
Pitpnc1	0.696724	6.14626e-12	LTiP
Gcnt1	0.694911	9.26073e-10	LTiP
Tatdn2	0.693598	2.99215e-10	LTiP
Cpt1a	0.693304	3.32802e-16	LTiP
B3gnt2	0.693095	6.20103e-06	LTiP
Ltb	0.687086	6.80122e-11	LTiP
Tnik	0.684484	4.89767e-12	LTiP
Utrn	0.68398	7.11095e-13	LTiP
Gabpb1	0.678288	3.22644e-08	LTiP
Ppt2	0.676329	1.06952e-05	LTiP
Prkacb	0.676249	1.87165e-11	LTiP
Dok2	0.675979	1.45381e-06	LTiP
St8sia4	0.674217	0.00192534	LTiP
Dennd3	0.673954	5.16826e-12	LTiP
Ahdc1	0.672863	6.55891e-09	LTiP
Kif13b	0.671375	1.80684e-12	LTiP
Mgst2	0.670839	3.81445e-05	LTiP
Zbtb1	0.669366	4.19259e-08	LTiP
Ptprc	0.668664	1.16236e-15	LTiP
Sult2b1	0.666895	3.29124e-06	LTiP
Slc38a1	0.659373	2.93629e-17	LTiP
Dock2	0.657259	1.30215e-13	LTiP
Arnt2	0.655097	0.000361234	LTiP
Prkar1a	0.654377	1.81936e-22	LTiP
Tpm4	0.653776	9.21344e-09	LTiP
Stk17b	0.653384	1.45195e-06	LTiP
Hmgn3	0.65328	0.000580537	LTiP
Pde4d	0.650239	4.23894e-08	LTiP
Adgrl1	0.648587	1.67076e-11	LTiP
Itm2b	0.647873	8.76583e-11	LTiP
Cxcr3	0.644539	2.01433e-09	LTiP
Jak2	0.642699	1.0399e-06	LTiP
Sec14l1	0.64212	5.34609e-06	LTiP
Traf4	0.641452	7.72964e-08	LTiP
Kmt2e	0.637559	2.37254e-13	LTiP
Rgs3	0.636728	2.53111e-07	LTiP
Acap1	0.636551	1.53433e-12	LTiP
Por	0.635452	1.35871e-10	LTiP
St3gal6	0.635107	4.50545e-09	LTiP
B4galnt1	0.633768	5.29776e-08	LTiP
Mpp7	0.633604	1.2219e-07	LTiP
Slc5a3	0.632084	1.20685e-05	LTiP
Lin54	0.632043	1.75842e-05	LTiP
Bin2	0.631429	1.83008e-09	LTiP
Cxcr5	0.630409	0.00120241	LTiP
Wls	0.629084	1.10114e-08	LTiP
Sulf2	0.628576	8.31349e-07	LTiP
Med14	0.627702	9.11011e-12	LTiP
Osbpl3	0.626326	7.93707e-12	LTiP
Celf2	0.625342	4.86921e-12	LTiP
Ppm1d	0.623657	9.05958e-10	LTiP
Arhgap45	0.623304	3.89568e-15	LTiP
Kdm2b	0.622002	6.53633e-09	LTiP
Abhd8	0.621559	3.16244e-12	LTiP
Clcn3	0.619144	2.03515e-10	LTiP
Amz2	0.616351	4.77588e-12	LTiP
Ptk2b	0.61611	1.53643e-07	LTiP
Fnbp1	0.615717	5.09916e-18	LTiP
Nr3c1	0.615594	8.56481e-10	LTiP
Stat5b	0.615098	1.1487e-10	LTiP
Lck	0.614652	3.83517e-07	LTiP
Zfp831	0.612689	4.37834e-11	LTiP
Srpk1	0.611525	7.46333e-13	LTiP
Ypel3	0.611259	7.51163e-08	LTiP
Ulk1	0.610164	4.15448e-10	LTiP
Tbc1d10c	0.609314	5.55266e-10	LTiP
Scn1b	0.608316	7.81985e-05	LTiP
Hivep2	0.608235	6.58409e-08	LTiP
Ivns1abp	0.608123	1.69085e-08	LTiP
Ssh2	0.602468	1.79279e-07	LTiP
Ppm1h	0.600672	3.8627e-10	LTiP
Zswim6	0.596943	4.21678e-08	LTiP
Armcx4	0.594877	0.000296287	LTiP
Ptp4a2	0.593355	3.86884e-13	LTiP
Acsf2	0.591966	1.32994e-09	LTiP
Osbpl5	0.591789	2.37463e-11	LTiP
Prr7	0.590154	2.08247e-05	LTiP
Eaf1	0.589701	2.35493e-09	LTiP
Rxrg	0.587616	0.000604451	LTiP
Vhl	0.58759	1.22624e-09	LTiP
Lrrc8d	0.587441	7.17834e-06	LTiP
Lag3	0.585323	5.22033e-05	LTiP
Pdia6	-0.587661	7.77691e-07	LTiP
Mapkapk2	-0.587939	3.37942e-08	LTiP
Cyb5r3	-0.588337	1.70216e-07	LTiP
Nucks1	-0.589507	4.95904e-06	LTiP
Rest	-0.590739	3.23112e-09	LTiP
Trappc5	-0.592803	3.24711e-09	LTiP
Dpysl2	-0.596289	7.5321e-07	LTiP
Nhp2	-0.598136	1.10462e-09	LTiP
Cd68	-0.604155	7.17555e-08	LTiP
Stk38l	-0.604967	1.89231e-07	LTiP
Rasa4	-0.607855	3.99539e-12	LTiP
Tpd52	-0.610074	9.96704e-13	LTiP
Siglecf	-0.61095	3.43861e-05	LTiP
Lrrk1	-0.618843	6.42666e-14	LTiP
Itprid2	-0.619338	0.000337485	LTiP
Cass4	-0.621043	2.12895e-08	LTiP
Capg	-0.624574	1.23149e-07	LTiP
Cytip	-0.624986	0.00301475	LTiP
Gm2a	-0.632148	5.00338e-08	LTiP
Ech1	-0.636246	1.54871e-08	LTiP
Pip4k2a	-0.650363	1.91398e-09	LTiP
Ptafr	-0.658544	0.00371168	LTiP
Skap2	-0.662201	1.43014e-11	LTiP
Cyb5a	-0.669711	3.5465e-12	LTiP
Taldo1	-0.672313	1.97396e-15	LTiP
Cd47	-0.673799	1.10958e-17	LTiP
Cyfip1	-0.675631	4.9984e-12	LTiP
Csf2rb	-0.676158	1.93847e-12	LTiP
Nupr1	-0.677532	4.04142e-10	LTiP
Nek6	-0.678223	2.07758e-17	LTiP
Plxnb2	-0.683766	4.20045e-12	LTiP
Glipr2	-0.687964	2.49078e-09	LTiP
Mfsd14b	-0.692435	2.34322e-11	LTiP
Fabp5	-0.692909	3.29118e-05	LTiP
Ppfia4	-0.706207	7.56826e-29	LTiP
Actn1	-0.708589	0.00165965	LTiP
Ebi3	-0.718254	3.57728e-08	LTiP
Hsd17b11	-0.723497	0.000365232	LTiP
Uhrf1	-0.732909	2.95127e-10	LTiP
Il10ra	-0.752731	1.72612e-13	LTiP
Ranbp1	-0.756459	2.4651e-12	LTiP
Bin1	-0.777379	1.88485e-18	LTiP
Mpc1	-0.784093	5.65845e-16	LTiP
Mcm5	-0.799694	2.29511e-10	LTiP
Ptger4	-0.80698	1.74947e-08	LTiP
Mcm3	-0.807144	4.72757e-10	LTiP
Nrp1	-0.810404	4.69342e-15	LTiP
Ogfrl1	-0.830759	2.05447e-19	LTiP
Rilpl2	-0.843694	3.52694e-14	LTiP
Rasgef1b	-0.846044	2.68675e-06	LTiP
BC035044	-0.876424	2.3546e-11	LTiP
Plxnd1	-0.879495	1.56903e-21	LTiP
Nuak2	-0.879739	1.16983e-12	LTiP
Plbd1	-0.912435	8.24898e-07	LTiP
Itga4	-0.914781	5.05669e-28	LTiP
Itga5	-0.923069	4.71397e-15	LTiP
Prcp	-0.924125	7.06681e-26	LTiP
B4galt5	-0.946155	1.62051e-16	LTiP
Kmo	-1.08714	7.7567e-29	LTiP
Ctss	-1.14304	6.66969e-43	LTiP
Il1r2	-1.16142	4.83793e-24	LTiP
Rassf4	-1.20938	3.55535e-32	LTiP
Ccl22	-1.52941	1.81522e-07	LTiP
Il1b	-2.91096	3.2102e-15	LTiP
Il4i1	3.16316	2.66252e-71	TCP
Ccnd1	2.78504	5.48421e-61	TCP
Gtf2a1	2.35933	3.09867e-45	TCP
Icosl	2.33074	5.67566e-57	TCP
H2-Eb1	2.08136	3.73483e-52	TCP
Fscn1	2.0363	4.3326e-44	TCP
H2-Ab1	1.90371	9.85571e-48	TCP
Ciita	1.85337	6.63518e-38	TCP
Tmem176a	1.82467	2.97485e-58	TCP
Tmem176b	1.81102	7.92355e-59	TCP
Col17a1	1.77817	1.54174e-15	TCP
Bcl2a1b	1.76255	2.31148e-48	TCP
H2-Aa	1.70875	5.6973e-40	TCP
Cd74	1.70383	2.57924e-46	TCP
Tbc1d4	1.68373	4.97416e-42	TCP
Slamf7	1.6608	6.6314e-38	TCP
Tspan33	1.65722	1.97013e-43	TCP
Uap1	1.62703	1.06083e-24	TCP
Sema7a	1.60894	7.29978e-36	TCP
Chac1	1.5739	3.42501e-24	TCP
Fam49a	1.55457	2.85124e-43	TCP
Cd40	1.50465	2.49571e-35	TCP
Lad1	1.49598	1.77039e-26	TCP
Dll4	1.49238	1.01448e-07	TCP
Gal	1.48087	4.78614e-12	TCP
Tnip3	1.46345	1.59841e-20	TCP
Slc41a1	1.44531	3.56079e-24	TCP
Marcksl1	1.44188	1.52687e-38	TCP
Pfkfb3	1.43563	1.30555e-15	TCP
Kcnk6	1.41243	7.07542e-35	TCP
Foxp4	1.35185	4.93082e-37	TCP
Dkkl1	1.35145	1.43673e-13	TCP
Bmp2k	1.34985	2.50393e-24	TCP
Ifi30	1.297	1.60803e-21	TCP
Clec4a4	1.28773	3.23006e-38	TCP
Ctsh	1.26895	1.54352e-23	TCP
Cadm3	1.26704	1.31448e-18	TCP
Specc1	1.25731	1.42069e-24	TCP
Aebp2	1.24271	5.1678e-44	TCP
Hebp1	1.24197	1.30709e-09	TCP
Cd80	1.23566	7.6922e-28	TCP
S100a4	1.20711	1.91145e-24	TCP
H2-Q7	1.20599	6.04459e-19	TCP
Etv3	1.20245	1.12655e-16	TCP
Pik3r5	1.19851	2.85673e-21	TCP
Mthfd2	1.19317	1.74275e-26	TCP
H2-DMb2	1.19023	4.61661e-33	TCP
Stard7	1.18745	5.6003e-21	TCP
Nfkbia	1.18704	4.54839e-29	TCP
Plxnc1	1.18459	5.94405e-35	TCP
Ccr7	1.18339	4.36707e-10	TCP
Efnb2	1.15772	1.64813e-16	TCP
Cfp	1.15419	5.19512e-29	TCP
Fam129a	1.15313	3.7737e-21	TCP
Tnfsf4	1.14621	0.00298229	TCP
Spred1	1.12751	2.91525e-14	TCP
Rab21	1.12396	9.82431e-36	TCP
Snx11	1.11081	1.13688e-25	TCP
Fyb	1.09123	2.3591e-20	TCP
Serpina3g	1.08758	1.16434e-15	TCP
Marcks	1.08341	3.17253e-25	TCP
Rab11fip1	1.08337	2.86921e-19	TCP
Clic4	1.07825	6.6717e-17	TCP
Peli1	1.06708	5.35343e-21	TCP
Smad4	1.06104	9.40816e-23	TCP
Adam23	1.06097	9.98995e-18	TCP
Gpr157	1.05855	8.10301e-12	TCP
Cxcl16	1.0459	1.45167e-16	TCP
Nfe2l1	1.04501	6.74339e-23	TCP
Cyp51	1.03584	9.3043e-20	TCP
Gypc	1.03572	3.24881e-20	TCP
Bhlhe40	1.02096	1.29951e-23	TCP
Nrg2	1.01413	2.14506e-15	TCP
Ncoa7	1.00389	1.56045e-06	TCP
Wdfy4	0.998665	6.03477e-17	TCP
Siah2	0.991333	4.35918e-12	TCP
Nrp2	0.989361	1.16841e-06	TCP
Rogdi	0.98676	2.29716e-26	TCP
Rem1	0.984764	6.14533e-28	TCP
Adap1	0.981383	1.35762e-16	TCP
Relb	0.980103	1.24591e-23	TCP
Adam11	0.974833	9.16872e-17	TCP
Kynu	0.968869	3.29558e-24	TCP
Zbtb18	0.968526	2.65271e-23	TCP
Sav1	0.96645	7.17116e-13	TCP
Lyst	0.962255	3.1089e-18	TCP
Zfc3h1	0.961497	5.67052e-21	TCP
Avpi1	0.959921	1.47317e-11	TCP
Pdlim4	0.947082	6.00391e-20	TCP
Hlx	0.936469	2.93737e-09	TCP
Syngr2	0.936106	5.85011e-20	TCP
Tmem158	0.932249	4.18988e-09	TCP
Aire	0.931165	4.19144e-09	TCP
Grasp	0.918057	4.09918e-11	TCP
Gria3	0.914686	2.37762e-14	TCP
Nav1	0.912375	4.29421e-24	TCP
Jarid2	0.91103	1.68248e-21	TCP
Tspan3	0.909124	4.92353e-13	TCP
Grk3	0.905581	2.28638e-18	TCP
Tnfsf9	0.904089	6.34449e-10	TCP
Nrros	0.895451	1.76295e-23	TCP
Pik3r1	0.892257	2.26447e-08	TCP
Cx3cl1	0.885616	2.72404e-07	TCP
Thap2	0.883741	1.15968e-14	TCP
Traf1	0.878541	4.28167e-17	TCP
Zbtb46	0.863721	4.50735e-17	TCP
Washc1	0.860902	1.64517e-16	TCP
Marveld1	0.859627	5.59288e-09	TCP
Lrp8	0.858721	2.97802e-07	TCP
Plek	0.857649	7.98046e-07	TCP
Gpr183	0.85297	4.73658e-12	TCP
Snai1	0.850247	4.63652e-10	TCP
Basp1	0.849687	3.6509e-09	TCP
Sema3f	0.844462	1.56298e-08	TCP
Etv6	0.83579	1.23952e-15	TCP
M6pr	0.834853	1.87756e-19	TCP
Fbrsl1	0.832459	1.16031e-13	TCP
H2-Q6	0.82732	3.50471e-12	TCP
Bcl2l1	0.824123	6.95797e-06	TCP
Med30	0.823694	1.01813e-10	TCP
Slc44a1	0.821239	9.93434e-10	TCP
Idi1	0.819191	7.09843e-09	TCP
Cd82	0.817256	1.97455e-11	TCP
Mreg	0.813728	5.54023e-15	TCP
Tmem19	0.812714	7.55355e-10	TCP
Cd83	0.808907	1.38031e-13	TCP
Ggta1	0.806706	3.86716e-10	TCP
Nfat5	0.796069	3.27238e-14	TCP
Ttyh3	0.784459	9.42212e-14	TCP
Ccr6	0.78221	1.64249e-15	TCP
Slc15a4	0.772874	1.55093e-12	TCP
Anxa2	0.770997	0.00304805	TCP
Sirpa	0.760316	4.70547e-06	TCP
Dennd4a	0.753543	1.24963e-18	TCP
Ier5	0.753154	8.62719e-15	TCP
Snx20	0.753146	7.95404e-13	TCP
Clec2d	0.751481	1.19696e-06	TCP
Ncoa4	0.750484	2.18943e-09	TCP
Ank	0.749261	2.58387e-07	TCP
Irf4	0.748544	0.00238207	TCP
Bsdc1	0.748051	1.73586e-13	TCP
Cybb	0.747731	6.04573e-09	TCP
Mrtfa	0.747193	4.59279e-10	TCP
Phldb1	0.746088	6.1285e-10	TCP
Elk3	0.745344	3.21835e-11	TCP
Dennd5a	0.744859	2.00424e-11	TCP
Nfya	0.740739	2.71885e-10	TCP
Slc7a5	0.733246	4.89495e-07	TCP
Slc38a2	0.732166	2.94886e-15	TCP
Swap70	0.731417	1.41916e-10	TCP
Clec4a1	0.731033	6.65319e-10	TCP
Pvr	0.729442	2.09259e-06	TCP
Hs6st1	0.728568	0.000222665	TCP
Anxa3	0.723804	0.000113181	TCP
Chka	0.719852	2.23327e-06	TCP
Ly9	0.718914	8.25756e-08	TCP
Rab20	0.717737	5.00313e-06	TCP
Icam1	0.714807	9.31385e-11	TCP
H2-Eb2	0.708456	0.000106274	TCP
Ift140	0.708096	7.22237e-11	TCP
Plxna1	0.707169	1.4834e-13	TCP
Atp11a	0.706161	8.62654e-10	TCP
Tnip1	0.700411	3.24229e-10	TCP
Arhgef2	0.697962	2.54144e-12	TCP
Aars	0.696009	4.5583e-09	TCP
Bmt2	0.693865	4.04917e-07	TCP
Herpud1	0.690186	1.96827e-11	TCP
Mob3a	0.68891	1.11986e-11	TCP
Nup62	0.686558	6.7151e-11	TCP
Synj1	0.685392	1.13587e-09	TCP
Gosr2	0.68345	4.70522e-10	TCP
Haus8	0.682792	5.79755e-05	TCP
Tmem131l	0.682272	9.09735e-10	TCP
Ryr1	0.681937	1.47283e-08	TCP
Napsa	0.681765	1.86425e-14	TCP
Crtc2	0.680478	3.93684e-13	TCP
Igsf3	0.674813	7.0922e-20	TCP
Rab29	0.667958	0.000387835	TCP
Snrnp25	0.667735	1.64392e-06	TCP
Siglecg	0.667336	1.41623e-06	TCP
Cpeb4	0.666758	2.65591e-07	TCP
Txnrd1	0.665785	5.80132e-07	TCP
Ms4a4c	0.657636	5.68965e-08	TCP
Rel	0.656151	4.46374e-07	TCP
Cacnb3	0.654598	6.53585e-12	TCP
Mogs	0.653281	3.62126e-06	TCP
Otud7b	0.650821	7.36236e-09	TCP
H2-DMb1	0.650667	4.46092e-12	TCP
Jade2	0.647265	1.69994e-07	TCP
Ptpn3	0.646793	2.11775e-05	TCP
H2-DMa	0.641109	2.75421e-09	TCP
Lrrk2	0.640824	9.64238e-11	TCP
Grin2c	0.63815	1.09741e-09	TCP
Fam107b	0.6378	2.14567e-08	TCP
Rp2	0.63737	1.73521e-07	TCP
Prkcd	0.636573	3.60076e-06	TCP
Tbc1d8	0.634676	7.74098e-08	TCP
Mndal	0.63437	0.000923998	TCP
Lilrb4a	0.633514	0.000675668	TCP
Sgpl1	0.633233	1.03203e-06	TCP
Gtpbp4	0.63273	8.3493e-11	TCP
Baz1a	0.630574	1.75175e-08	TCP
Dnmt3a	0.629739	4.02309e-05	TCP
Pglyrp2	0.628551	0.00135871	TCP
Ranbp2	0.624295	2.14665e-05	TCP
Fhod1	0.620619	1.23673e-08	TCP
Anxa4	0.620186	9.71016e-08	TCP
Ncoa5	0.620094	3.67261e-07	TCP
Uvrag	0.61932	2.91312e-08	TCP
Ift57	0.618107	3.56492e-06	TCP
Gtpbp1	0.614578	2.06178e-08	TCP
Pmaip1	0.612587	0.00879218	TCP
Vav2	0.611888	7.4135e-09	TCP
Pygl	0.610898	0.000112741	TCP
Ppdpf	0.610368	1.44974e-05	TCP
H13	0.610278	2.0459e-07	TCP
Nfkb2	0.610059	3.91655e-14	TCP
Tars	0.60908	5.08204e-11	TCP
Foxs1	0.608814	1.9209e-07	TCP
Cd200	0.607484	9.15075e-08	TCP
Tet2	0.603138	0.0001373	TCP
Anxa5	0.594013	3.16067e-08	TCP
Tnfaip2	0.591705	0.000730925	TCP
Mex3a	0.590757	8.37667e-05	TCP
Polb	0.586883	5.17373e-08	TCP
Camk2d	-0.585399	3.47018e-05	TCP
Pkm	-0.585776	1.0521e-06	TCP
Tubb4b	-0.594143	3.13069e-05	TCP
Rasal3	-0.595937	6.97366e-07	TCP
Gpr171	-0.596124	2.04531e-05	TCP
Pdha1	-0.597233	3.00811e-05	TCP
Sipa1	-0.59826	4.11645e-06	TCP
Nfatc1	-0.61478	0.00153014	TCP
Trpv2	-0.61508	7.28373e-05	TCP
Cd164	-0.618259	0.000193914	TCP
Lgals9	-0.619299	2.16487e-06	TCP
Smox	-0.620078	0.000198811	TCP
Aoah	-0.625969	1.49828e-12	TCP
Ets2	-0.629854	0.00111578	TCP
Midn	-0.630406	5.14307e-09	TCP
Ctla4	-0.633428	0.00492945	TCP
Adcy7	-0.634422	9.41817e-08	TCP
Anxa6	-0.63481	8.4899e-12	TCP
Sla2	-0.640345	6.51888e-09	TCP
Kcnab2	-0.641522	2.37431e-07	TCP
Fxyd5	-0.648756	1.18832e-07	TCP
Klf13	-0.652028	1.22757e-07	TCP
Def6	-0.65454	1.77164e-08	TCP
Coro7	-0.654843	5.33421e-06	TCP
Ski	-0.659672	0.000109569	TCP
Cotl1	-0.66544	7.89226e-12	TCP
Btg2	-0.666259	0.000116279	TCP
Hip1r	-0.666306	1.85102e-08	TCP
Bcl2	-0.668032	1.55577e-07	TCP
Emid1	-0.668169	7.68951e-07	TCP
Nfe2l2	-0.672519	4.51822e-11	TCP
Aagab	-0.673114	2.53505e-09	TCP
Gng2	-0.675615	3.99404e-10	TCP
Arhgef18	-0.68285	7.64467e-08	TCP
Nbeal2	-0.689359	1.39664e-09	TCP
Spata13	-0.691035	9.19354e-11	TCP
Mn1	-0.703921	0.00145977	TCP
Aldoa	-0.708988	1.61792e-10	TCP
Cd93	-0.719608	0.00172292	TCP
Tle5	-0.72595	7.43675e-13	TCP
Ighm	-0.728761	2.85127e-07	TCP
Atp1b3	-0.730069	6.60363e-08	TCP
Plec	-0.743991	7.60243e-08	TCP
Cux1	-0.747712	7.20425e-10	TCP
Cebpb	-0.748055	1.4924e-07	TCP
Ptpn7	-0.753633	6.32517e-11	TCP
Per1	-0.757854	3.6945e-14	TCP
Vsir	-0.762126	4.51289e-15	TCP
Dgkz	-0.76429	1.99804e-11	TCP
Baiap2	-0.765866	9.7203e-07	TCP
Ablim1	-0.766746	1.80247e-11	TCP
Cd81	-0.776523	6.31736e-05	TCP
Ddit4	-0.779888	0.00878533	TCP
Arl5b	-0.78047	1.53752e-06	TCP
Arhgap9	-0.794089	6.50889e-14	TCP
Ccr2	-0.800352	1.65943e-06	TCP
Htra3	-0.815465	2.92574e-10	TCP
Cd28	-0.816823	1.75291e-11	TCP
Fli1	-0.82363	7.16848e-13	TCP
Rgs10	-0.838373	6.71068e-09	TCP
Srxn1	-0.838886	2.15606e-08	TCP
Lbh	-0.850636	5.36033e-12	TCP
Arrdc3	-0.851071	3.76686e-13	TCP
Sdc1	-0.856395	2.54541e-08	TCP
Evl	-0.858959	8.89874e-14	TCP
Tuba1c	-0.863946	2.9007e-10	TCP
Mxd4	-0.867063	2.9087e-14	TCP
Aldh2	-0.871617	4.62964e-10	TCP
Samhd1	-0.877195	1.31634e-11	TCP
Chad	-0.886126	1.05295e-07	TCP
Atf3	-0.93676	0.00354434	TCP
Sik1	-0.95379	5.10031e-12	TCP
Nos1ap	-0.954351	5.14026e-16	TCP
Padi2	-0.957133	1.26067e-14	TCP
Ptprcap	-0.958246	8.26098e-18	TCP
Ctr9	-0.980895	6.64404e-05	TCP
Itgb7	-0.997567	2.59032e-26	TCP
Serpinb1a	-1.00754	3.89945e-08	TCP
Lmna	-1.10839	2.36314e-11	TCP
Slc16a10	-1.12953	2.74117e-14	TCP
Cmtm7	-1.145	4.27081e-23	TCP
Plac8	-1.40805	1.17211e-23	TCP
