# Supplementary material for: Ontogeny and transcriptional regulation of Thetis cells
Source: Nature. 2026 Feb 3;653(8114):538–47. doi: 10.1038/s41586-026-10198-z (PMC13171621; doi:10.1038/s41586-026-10198-z)
Supplement: Supplementary file 5 — List of antibodies used for flow cytometry. [file 41586_2026_10198_MOESM5_ESM.xlsx]

## Sheet: Sheet1
Supplementary Table 2.
Antigen	Fluorochrome	Clone	Company	Catalog #	Dilution
B220	Brilliant UltraViolet 737	RA3-6B2	BD Biosciences	612838	1/600
c-Kit	Brilliant UltraViolet 395	2B8	BioLegend	564011	1/800
CCR6	Brilliant Violet 785	29-2L17	BioLegend	129823	1/300
CCR6	Alexa Fluor 647	140706	BD Biosciences	557976	1/200
CCR6	PE-Fluor810	29-2L17	BioLegend	129833	1/100
CCR7	Alexa Fluor 488	4B12	BioLegend	120110	1/100
CD11b	Brilliant UltraViolet 395	M1/70	BD Biosciences	563553	1/1000
CD11b	Brilliant Violet 785	M1/70	BioLegend	101243	1/400
CD11c	APC-Cy7	N418	BioLegend	117323	1/200
CD11c	Brilliant UltraViolet 563	N418	BD Biosciences	749040	1/400
CD19	Brilliant UltraViolet 737	1D3	BD Biosciences	612781	1/800
CD19	Biotinylated	6D5	BioLegend	115504	1/200
CD19	Brilliant Violet 421	6D5	BioLegend	115549	1/400
CD19	FITC	1D3	BD Biosciences	557398	1/500
CD27	PE-Cy7	LG.7F9	ThermoFisher	25-0271-80	1/100
CD27	FITC	LG.7F9	ThermoFisher	11-0271-82	1/1000
CD31	FITC	MEC13.3	BD Biosciences	553372	1/200
CD3e	Biotinylated	145-2c11	BioLegend	100304	1/200
CD45	Brilliant Violet 570	30-F11	BioLegend	103136	1/600
CD45	Brilliant Violet 510	30-F11	BioLegend	103138	1/2000
CD45.1	Brilliant UltraViolet 615	A20	BD Biosciences	751467	1/100
CD45.2	Violet450	104	Tonbo Bioscience (Fisher Scientific)	50-105-5147	1/400
CD64	PE-Cy7	X-54-5/7.1	BioLegend	139314	1/200
CD88	Brilliant Violet 421	20/70	BD Biosciences	743769	1/400
CD88	Biotinylated	20/70	BioLegend	135811	1/200
CD88	PerCP-Cy5.5	20/70	BioLegend	135813	1/100
CD90.2	Biotinylated	30-H12	BioLegend	105304	1/200
CD90.2	Brilliant Violet 786	53-2.1	BD Biosciences	564365	1/800
CD90.2	Brilliant UltraViolet 496	53-2.1	BD Biosciences	741046	1/400
CSF1-R	Brilliant Violet 711	AFS98	BioLegend	135515	1/100
CXCR6	PE	SA051D1	BioLegend	151104	1/200
CXCR6	Alexa Fluor 647	SA051D1	BioLegend	151115	1/200
CXCR6	APC-Fire750	SA051D1	BioLegend	151129	1/200
EpCAM	Brilliant Violet 605	G8.8	BioLegend	118227	1/200
EpCAM	Brilliant Violet 650	G8.8	BioLegend	118241	1/200
EpCAM	PE-Cy7	G8.8	BioLegend	118216	1/1000
FceR1a	Biotinylated	MAR-1	ThermoFisher	13-5898-82	1/100
FLT3	PE-Cy7	A2F10.1	BD Biosciences	567594	1/600
FLT3	PE-CF594	A2F10.1	BD Biosciences	562537	1/200
ICAM-1	PerCP-Cy5.5	YN1/1.7.4	BioLegend	116124	1/200
IL1R2	PE	4E 2	BD Biosciences	554450	1/200
IL7R	APC	A7R34	BioLegend	135012	1/200
IL7R	Brilliant Violet 785	A7R34	BioLegend	135037	1/200
IL7R	PE	A7R34	Tonbo Bioscience (Fisher Scientific)	50-1271-U100	1/200
IL7R	Brilliant UltraViolet 737	SB/199	BD Biosciences	564399	1/200
KLRG1	FITC	2F1	ThermoFisher	11-5893-82	1/200
Ly6C/Ly6G	eFluor 450	RB6-8C5	ThermoFisher	48-5931-80	1/200
Ly6C	Brilliant Violet 711	HK1.4	BioLegend	128037	1/800
Ly6D	eFluor 450	49-H4	Thermo	48-5974-80	1/1600
Ly6D	FITC	49-H4	BioLegend	138605	1/3000
Ly6G	Biotinylated	1A8	BioLegend	127604	1/200
Ly6G	APC-Fire 810	1A8	BioLegend	127669	1/600
MHC Class II (I-A/I-E)	PerCP-Cy5.5	M5/114.15.2	Tonbo Bioscience (Fisher Scientific)	65-5321-U100	1/400
MHC Class II (I-A/I-E)	Alexa Fluor 700	M5/114.15.2	BioLegend	107622	1/1300
MHC Class II (I-A/I-E)	Brilliant Violet 480	M5/114.15.2	BD Biosciences	566086	1/800
MHC Class II (I-A/I-E)	Brilliant UltraViolet 563	M5/114.15.2	BD Biosciences	748846	1/1500
NCAM-1	Brilliant UltraViolet 661	809220	BD Biosciences	750021	1/100
NCAM-1	Brilliant Violet 480	809220 (RUO)	BD Biosciences	748095	1/100
Neuropilin-1	Brilliant Violet 421	3 E 12	BioLegend	145209	1/400
NK1.1	eFluor 450	PK136	ThermoFisher	48-5941-82	1/400
NK1.1	Biotinylated	PK136	BioLegend	108704	1/200
NK1.1	Brilliant Violet 510	PK136	BioLegend	108738	1/300
NKp46	Brilliant Violet 650	2911.4	BioLegend	137635	1/100
PD1	Brilliant Violet 785	29F.1A12	BioLegend	135225	1/400
Podoplanin	PE-Cy7	8.1.1	BioLegend	127412	1/400
RORgt	PE-C594	Q31-378	BD Biosciences	562684	1/400
SiglecF	Brilliant Violet 421	E50-2440	BD Biosciences	562681	1/400
SiglecF	PE-Cy7	S17007L	BioLegend	155527	1/500
SiglecF	PerCP-Fire 806	S17007L	BioLegend	155535	1/800
SiglecH	Percp-Cy5.5	551	BioLegend	129614	1/200
SiglecH	Alexa Fluor 647	551	BioLegend	129608	1/400
SiglecH	Brilliant UltraViolet 395	551	BD Biosciences	567814	1/800
SIRP-a	Brilliant Violet 605	P84	BD Biosciences	740390	1/400
Streptavidin	Brilliant UltraViolet 737	Streptavidin	BD Biosciences	612775	1/2000
Streptavidin	Brilliant Violet 421	Streptavidin	BioLegend	405225	1/4000
TCR b	APC-Cy7	H57-597	BioLegend	109220	1/400
TCR b	Alexa Fluor 700	H57-597	ThermoFisher	56-5961-82	1/300
TCR b	Biotinylated	H57-597	BioLegend	109204	1/200
TCR gd	Biotinylated	UC7-13D5	ThermoFisher	13-5811-85	1/200
TCR gd	Brilliant Violet 421	GL3	BioLegend	118119	1/400
Ter-119	Biotinylated	TER-119	BioLegend	116204	1/200
VCAM-1	APC	429 (MVCAM.A)	BioLegend	105718	1/200
XCR1	Brilliant Violet 650	ZET	BioLegend	148220	1/200
XCR1	PerCP-Cy5.5	ZET	BioLegend	148208	1/100
