# Supplementary material for: Ontogeny and transcriptional regulation of Thetis cells
Source: Nature. 2026 Feb 3;653(8114):538–47. doi: 10.1038/s41586-026-10198-z (PMC13171621; doi:10.1038/s41586-026-10198-z)
Supplement: Supplementary file 7 — Source Data Fig. 1 [file 41586_2026_10198_MOESM7_ESM.xlsx]

## Sheet: Fig 1b
	Number of CD45.2+ TCs
	FL Chimera	BM Chimera
	900.398	246.946
	820.861	184.718
	737.352	487.545
	913.51	423.133

## Sheet: Fig 1c
	Number of TC I-IV
		TC I						TC II						TC III						TC IV
	E18.5	3.98116	0	2.64533	0	1.33138		13.2705	0	6.61332	1.32371	3.99414		0	0	0	0	0		0	0	0	0	0
	P1	0	1.31744	17.0297	1.319	2.79388	0	2.90782	1.31744	7.09572	0	0	1.36342	0	0	0	0	0	0	0	1.31744	1.41914	0	1.39694	2.72684
	P4	3.97825	35.7758	9.3209	13.2547	65.1682	9.30418	1.32608	50.3511	22.6365	9.27828	134.326	15.95	0	3.97509	5.32623	2.65094	7.97978	3.98751	2.65217	58.3013	14.6471	33.1367	51.8686	13.2917
	P7	14.5445	91.6883	22.4853	16.4294	61.2028	103.73	18.5112	182.048	48.9386	17.7985	115.753	180.863	7.93336	22.5899	21.1626	5.47645	7.98297	25.2676	97.8448	263.105	142.848	45.1807	167.642	283.264

## Sheet: Fig 1d
	% tdTomato (of IL7R–)
		cDC1				cDC2				TC
	2w	73.0653	72.1443	71	67.3	74.1044	76.5128	76.9311	72.0041	94.2949	94.2895	96.4774	92.1298
	Adult	22.1	15.8	25.8	24.3	38.8	36.2	39.4	33.6	96.1	80.6	89.1	92.8
