# Supplementary material for: Ontogeny and transcriptional regulation of Thetis cells
Source: Nature. 2026 Feb 3;653(8114):538–47. doi: 10.1038/s41586-026-10198-z (PMC13171621; doi:10.1038/s41586-026-10198-z)
Supplement: Supplementary file 8 — Source Data Fig. 2 [file 41586_2026_10198_MOESM8_ESM.xlsx]

## Sheet: Fig 2e
	Cell numbers recovered for indicated cell types
	TC	LTi Cell	cDC1	cDC2
	7.17217	1.19536	1.19536	2.39072
	19.19	0	0	1.19938
	17.8891	0	0	0
	10.5673	0	1.32092	1.32092

## Sheet: Fig 2g
Left Panel	%tdTomato+
	NK/ILC1	ILC2	NCR+ ILC3	LTi cell	TC
	13.7242	3.63854	21	38.0114	45
	14.1615	4.08877	16.7	39.892	41.8
	12.8496	3.44966	16.8335	36.8006	45.9
	26.2974	14.6488	29.3918	47.0494	53.3
	17.9383	5.80942	18.5	38.7706	47.1
	13.1478	5.93762	14.2	38.9256	45.1451
	19.5474	9.90901	17.2586	37.6362	43
	38.0114	28.1359	35.1	52.0796	60.7453
Right Panel	%tdTomato+
	TC I	TC II	TC III	TC IV
	47.0329	46.8447	50	44.2446
	36.5	40.024	50	42.9
	57.531	41.69	49.98	55.8265
	56.4	54.6455	62.1076	54.7955
	49.2098	41.3859	46.9282	44.7276
	46.8531	44.9235	42.1116	46.4
	41.3752	42.0684	51.5	44.8865
	63.932	59.936	77.7911	49.2
