# Supplementary material for: Ontogeny and transcriptional regulation of Thetis cells
Source: Nature. 2026 Feb 3;653(8114):538–47. doi: 10.1038/s41586-026-10198-z (PMC13171621; doi:10.1038/s41586-026-10198-z)
Supplement: Supplementary file 9 — Source Data Fig. 3 [file 41586_2026_10198_MOESM9_ESM.xlsx]

## Sheet: Fig 3c
	% of CD45.2+ APCs
		cDC1s						cDC2s						CD11b–XCR1– cDC						pDCs						Mono/Mac						ILC3s						TCs						Other
	CLP-Derived	13.5	8.47	22.5	18.4	25.2	12	46	16.9	38.2	22.4	36	38.8	7	11.9	19.1	11.2	6.47	12.6	7.5	11.9	1.12	10.2	7.91	13.1	12	6.78	1.12	3.06	2.88	3.83	6	35.6	11.2	23.5	15.1	14.2	5.5	6.78	3.37	6.12	6.47	3.83	2.5	1.67	3.39	5.12	0	1.64
	prepDC/tDC-Derived	11.8	1.68	6	2.94	6.67	11.9	23.5	54.6	50	35.3	76.7	66.1	17.6	7.56	6	2.94	0	6.78	14.7	16	16	11.8	0	3.39	20.6	15.1	16	38.2	13.3	11.9	8.82	1.68	2	2.94	0	0	0	0	0	0	0	0	2.98	3.38	4	5.88	3.33	0
	CDP/MDP-Derived	0			6.37	8.86		18			31.2	21.5		2			2.86	0		0			0.44	0		78			56.5	64.6		0			0.44	1.27		0			0.22	0		2			1.97	3.77

## Sheet: Fig 3d
Top	Number of TLP
	Tcf4+/+	Tcf4STOP/STOP
	710.413	2378.67
	626.538	1429.37
	861.554	1902.27
	695.728
	897.236
	1084.32
Bottom	Number of pre-pDC
	Tcf4+/+	Tcf4STOP/STOP
	12548.1	848.292
	10591.4	330.908
	15617.5	405.667
	13127.6
	6942.03
	19020.4

## Sheet: Fig 3f
Left Graph	MLN - % of engrafted cells
		CD45.1+ (Tcf4+/+)					CD45.2+ (Tcf4STOP/STOP)
	NK1.1	35.422	37.9221	31.3797	32.5792	36.2286	64.578	62.0779	68.6203	67.4208	63.7714
	Monocytes	41.1703	55.4737	29.8936	34.8595	35.8255	58.8297	44.5263	70.1064	65.1405	64.1744
	pDC	85.1964	88.8438	90.2218	90.8999	91.1641	14.8036	11.1562	9.77823	9.10006	8.83591
	TCs	28.8362	30.2905	20.1219	23.7006	29.7694	71.1637	69.7095	79.8781	76.2994	70.2306
Middle Graph	PLN - % of engrafted cells
		CD45.1+ (Tcf4+/+)					CD45.2+ (Tcf4STOP/STOP)
	NK1.1	48.9842	44.3156	37.1238	39.0079	41.4179	51.0158	55.6844	62.8762	60.9921	58.5821
	Monocytes	44.3601	41.8776	32.7214	28.1443	50.5155	55.6399	58.1224	67.2786	71.8557	49.4845
	pDC	89.5667	87.9237	94.5358	83.3333	92.0529	10.4333	12.0763	5.46419	16.6667	7.94712
	TCs	12.9857	13.2518	9.9026	12.3444	7.79142	87.0143	86.7482	90.0974	87.6556	92.2086
Right Graph	Spleen - % of engrafted cells
		CD45.1+ (Tcf4+/+)					CD45.2+ (Tcf4STOP/STOP)
	NK1.1	47.1795	48.2014	38.6572	40.2218	43.3031	52.8205	51.7986	61.3428	59.7782	56.6969
	Monocytes	47.0292	53.2258	37.6884	38.4925	43.0151	52.9708	46.7742	62.3116	61.5075	56.9849
	pDC	91.2686	91.2804	91.0095	83.4853	88.4306	8.73137	8.71962	8.99046	16.5147	11.5694
	TCs	33.0979	28.1662	22.2904	25.1521	36.008	66.9021	71.8338	77.7096	74.8479	63.992

## Sheet: Fig 3h
	% tdTomato (of SiglecH–)
	B cell	TCRβ+	Monocytes	NK/ILC1	ILC2	ILC3 Nkp46+	LTi Cells	TC I	TC II	TC III	TC IV	cDC1	cDC2
	11.0442	3.0934	0.130221	5.86234	3.36134	5.6717	16.9169	21.1313	20.4453	24.6138	15.8215	23.0692	36.8844
	14.0562	3.9599	0.086012	7.10711	3.75563	4.5	17.6	21.7582	23.7	20.5674	20.1	23.671	35.5779
	14.2714	3.79798	0.290902	6.09671	6.63194	5.80581	18.4	22.438	17.6	17.3116	19.0909	22.334	38.8554
