# Supplementary material for: Ontogeny and transcriptional regulation of Thetis cells
Source: Nature. 2026 Feb 3;653(8114):538–47. doi: 10.1038/s41586-026-10198-z (PMC13171621; doi:10.1038/s41586-026-10198-z)
Supplement: Supplementary file 10 — Source Data Fig. 4 [file 41586_2026_10198_MOESM10_ESM.xlsx]

## Sheet: Fig 4b
	TLP Number
	RorgtGFP/+	RorgtGFP/GFP
	190.618	278.847
	231.091	410.385
	335.683	277.87
	164.827	573.69
	234.859	577.195
		333.292

## Sheet: Fig 4c
	TC numbers
		Tcf7fl/fl					Il7rcreTcf7fl/fl
	TC I	95.7638	64.8663	79.3284	46.4746	54.3767	45.0003	77.0815	55.5372
	TC II	397.686	349.484	122.959	193.865	149.867	370.591	377.434	312.066
	TC III	101.084	131.056	62.1405	53.1138	79.5756	107.207	139.544	112.397
	TC IV	103.744	100.609	71.3955	67.7201	74.2706	115.148	81.0685	150.744
	ILC1 number
	Tcf7fl/fl	Il7rcreTcf7fl/fl
	166.257	2.64708
	222.399	6.64496
	1647.39	14.5455
	2423.32
	1356.76
	ILC2 number
	Tcf7fl/fl	Il7rcreTcf7fl/fl
	1032.12	48.9709
	896.214	112.964
	2182.85	331.901
	2639.76
	2381.96
	LTi cell number
	Tcf7fl/fl	Il7rcreTcf7fl/fl
	5284.3	2782.08
	8686.79	4507.94
	7973.82	1245.62
	9852.61
	10777.2
	Number of NCR+ ILC3
	Tcf7fl/fl	Il7rcreTcf7fl/fl
	206.158	86.03
	229.018	154.163
	442.917	38.3471
	496.614
	352.785

## Sheet: Fig 4d
	Ratio of CD45.1.2 wildtype cells over CD45.2 Tox-deficient cells
	TCRβ+	NK/ILC1	cDC1	cDC2	pDC	TC
	222.941	6.625	0.985567	1.3128	1.44966	1.05201
	207.778	5.8843	1.31566	1.33894	1.37241	1.61891
	24.0367	4.47973	0.897959	1.12752	1.31128	1.03081
	10.9963	3.14674	0.653846	0.925703	1.1134	0.877551
	114.865	5.30075	1.44072	1.66667	1.62082	1.80189

## Sheet: Fig 4f
	TC I Number
	Spi1fl/fl	RorgtcreSpi1fl/fl
	218.547	33.5289
	247.052	101.573
	143.695	35.8466
	183.588
	TC II number
	Spi1fl/fl	RorgtcreSpi1fl/fl
	283.52	1.19746
	214.671	8.36487
	149.683	4.77954
	183.588
	TC III Number
	Spi1fl/fl	RorgtcreSpi1fl/fl
	88.6001	3.59238
	105.537	3.58494
	56.2807	1.19489
	89.4099
	TC IV Number
	Spi1fl/fl	RorgtcreSpi1fl/fl
	103.957	8.38223
	52.7683	15.5348
	34.7264	19.1182
	57.2223

## Sheet: Fig 4g
	Number of TLP
	Spi1fl/fl	RorgtcreSpi1fl/fl
	780.325	1020.8
	754.537	1051.75
	935.123	1138.26
	954.726	1174.98
	904.575
