# Supplementary material for: Ontogeny and transcriptional regulation of Thetis cells
Source: Nature. 2026 Feb 3;653(8114):538–47. doi: 10.1038/s41586-026-10198-z (PMC13171621; doi:10.1038/s41586-026-10198-z)
Supplement: Supplementary file 11 — Source Data Fig. 5 [file 41586_2026_10198_MOESM11_ESM.xlsx]

## Sheet: Fig 5c
	% PRDM16(mBaoJin)+
	TCP	TC I	TC II	TC III	TC IV
	20	27.8	97.2	100	94.9
	29	30	98.3	98.5	92.6
	34.3	26.2	98.3	99.4	89
	40.9	28	97.6	99.1	86.4

## Sheet: Fig 5d
	TC I number
		Prdm16fl/fl			RorgtcrePrdm16fl/fl
	mLN	128.617	158.228	335.769	269.77	275.559	212.828
	pLN	137.185	147.557	140.733	92.7644	144.908	133.228
	TC II number
		Prdm16fl/fl			RorgtcrePrdm16fl/fl
	mLN	98.9364	150.316	255.448	5.28961	6.65602	0
	pLN	139.823	194.084	180.563	7.95123	13.2943	10.5527
	TC III number
		Prdm16fl/fl			RorgtcrePrdm16fl/fl
	mLN	81.6226	168.776	243.597	1.3224	0	0
	pLN	146.419	124.958	107.541	5.30082	2.65887	0
	TC IV number
		Prdm16fl/fl			RorgtcrePrdm16fl/fl
	mLN	64.3087	94.9367	111.923	11.9016	19.9681	15.202
	LTi cell number
		Prdm16fl/fl			RorgtcrePrdm16fl/fl
	mLN	6079.64	11946.2	17669.4	18255.8	15330.1	12860.9
	pLN	4333.2	2746.43	2207.91	1958.65	1746.88	2122.41

## Sheet: Fig 5f
	Number of TC I
	Tnfrsf11afl/fl	RorgtcreTnfrsf11afl/fl
	182.076	9.32091
	78.5307	8.39631
	72.5109	6.64673
	54.11	12.089
	86.3271	13.0081
		6.66134
		8.38725
	Number of TC I I
	Tnfrsf11afl/fl	RorgtcreTnfrsf11afl/fl
	128.127	98.5353
	112.73	91.1599
	74.3702	115.653
	71.6161	137.814
	110.233	86.1789
		105.249
		85.0707
	Number of TC III
	Tnfrsf11afl/fl	RorgtcreTnfrsf11afl/fl
	33.7177	9.32091
	18.9994	9.59578
	29.7481	18.6108
	30.2379	12.089
	22.5779	24.3902
		10.6581
		22.7654
	Number of TC IV
	Tnfrsf11afl/fl	RorgtcreTnfrsf11afl/fl
	44.5074	30.6258
	24.0659	43.181
	39.0443	41.2097
	46.1526	45.9381
	57.1087	86.1789
		50.6262
		68.2962

## Sheet: Fig 5g
	% Cell type mean of total
		TC I						TC II						TC III						TC IV						TCP/LTiP						Ki67+ TC
	RORcVenusTnfrsf11afl/fl	19	24	17	17			24	20	16	20			27	25	24	23			16	14	18	33			17	15	12	25			6	4	7	9
	RORcVenusRorgtcreTnfrsf11afl/fl	9	2	1	2	8	5	27	8	12	8	17	12	14	8	9	29	9	5	26	46	27	36	31	31	12	7	9	34	15	26	1	9	2	3	6	6

## Sheet: Fig 5h
	TC I Number
	Tnfsf11fl/wt	Twist2creTnfsf11fl/fl
	111.421	38.058
	170.432	27.9702
	203.243	8.24402
		19.923
	TC II Number
	Tnfsf11fl/wt	Twist2creTnfsf11fl/fl
	141.808	198.989
	151.936	159.83
	240	159.934
		211.183
	TC III Number
	Tnfsf11fl/wt	Twist2creTnfsf11fl/fl
	11.8173	35.8832
	19.8177	51.9446
	84.3243	41.2201
		53.1279
	TC IV Number
	Tnfsf11fl/wt	Twist2creTnfsf11fl/fl
	38.8284	59.8054
	73.986	41.2893
	118.919	93.9819
		30.5485

## Sheet: Fig 5i
	TC I and LTo cell number
		TC I										LTo Cells
	P4	15.8259	27.881	19.8636	9.28444							3.95648	0	0	3.97904
	P7	22.4289	70.3151	26.3922	103.751	69.8011	154.221	91.3182	85.2424	109.297	214.181	0	5.3068	0	0	0	2.63626	1.32345	0	1.33289	7.98191
	P10	321.927	344.882	350.835	193.664	374.359	130.315	94.6788	269.013	122.975		3.57696	4.77346	3.57995	11.9546	22.6523	4.78221	2.39693	2.87715	0
	P13	1412.2	789.411	1154.91	789.285	648.384	798.393	692.427				23.8815	22.6748	44.1721	23.8749	26.3137	39.5763	4.77631
	P14	1176.74	560.007	1148.37	1234.2	1175.67	739.622	882.874	1070.51			7.99726	28.5136	7.99064	21.5927	148.804	53.5628	86.8026	109.445
	P16	262.317	704.754	447.6	758.417	523.751	962.89	1611.58	1017.13	1870.75	1566.2	8.38457	2.39712	21.6	14.3776	7.19108	29.1785	25.5102	21.0289	24.353	16.6146
	P18	785.323	659.642	464.894	478.362	453.417	437.896					14.4198	7.74748	15.5335	12.9925	14.4118	2.2172
