# Supplementary material for: Ontogeny and transcriptional regulation of Thetis cells
Source: Nature. 2026 Feb 3;653(8114):538–47. doi: 10.1038/s41586-026-10198-z (PMC13171621; doi:10.1038/s41586-026-10198-z)
Supplement: Supplementary file 12 — Source Data Extended Data Fig. 1 [file 41586_2026_10198_MOESM12_ESM.xlsx]

## Sheet: ED Fig 1b
	Number of TCs
		CD45.1+ (Host)				CD45.2+ (Donor-Derived)
	TC I	0	10.6312	0	2.65287	22.5704	19.9336	91.9142	75.6068
	TC II	0	0	1.33209	0	21.2427	23.9203	57.2799	33.1609
	TC III	0	0	2.66418	1.32644	27.881	22.5914	23.9776	25.2023
	TC IV	0	0	0	0	15.932	10.6312	14.653	23.8758
	Number of LTi Cells
	CD45.1+ (Host)	CD45.2+ (Donor-Derived)
	2126.93	420.871
	2320.27	407.973
	4164.11	603.437
	2087.81	652.606

## Sheet: ED Fig 1c
	Number of TCs
	CD45.2+ (Host)	CD45.1+ (Donor-Derived)
	21.2865	235.482
	7.97395	259.153
	6.65336	227.545
	11.9554	233.794
	19.9442	299.162

## Sheet: ED Fig 1e
	Number of TCs
		CD45.1+ (Host)				CD45.2+ (Donor-Derived)
	TC I	6.64011	6.65203	3.97852	2.66329	83.6653	81.1548	71.6133	126.506
	TC II	0	1.33041	1.32617	0	126.162	123.728	106.094	127.838
	TC III	3.98406	0	3.97852	1.33165	74.3692	29.2689	43.7637	59.9241
	TC IV	0	0	0	0	35.8566	54.5467	46.416	62.5874

## Sheet: ED Fig 1f
	Number of LTi cells
	FL Chimera	BM Chimera
	8127.49	419.543
	5993.48	422.591
	5213.18	610.097
	7896.66	660.565
	Number of CD45.2+ cells
		FL Chimera				BM Chimera
	Monocytes	1660.03	1551.25	2759.76	1669.88	848.38	687.043	1802.32	4313.57
	DC1	14419.7	11053	17270.7	27720.9	12846.5	7665.12	18440.1	18292.9
	DC2	17398.4	15153.3	20976.1	35925.2	17373.9	10474.4	27209.3	29327.5
	pDC	6247.01	1769.44	2920.23	4378.45	2107.01	4154.15	3697.88	4536.41
