# Supplementary material for: Ontogeny and transcriptional regulation of Thetis cells
Source: Nature. 2026 Feb 3;653(8114):538–47. doi: 10.1038/s41586-026-10198-z (PMC13171621; doi:10.1038/s41586-026-10198-z)
Supplement: Supplementary file 13 — Source Data Extended Data Fig. 2 [file 41586_2026_10198_MOESM13_ESM.xlsx]

## Sheet: ED Fig 2b
	%tdTomato+ (of IL7R–)
	TC I	TC II	TC III	TC IV
	97.6739	100	95.5172	94.251
	99.0991	95.9184	97.6749	95.8311
	100	100	100	94.4491
	100	100	100	95.2381

## Sheet: ED Fig 2c
	%tdTomato+ (of CX3CR1–)
	cDC1	cDC2	TCRβ+	LTi cells	TC
	90.2553	89.1806	68.4318	54.1333	51.3172
	90.0061	90.8862	57.2589	68.1564	54.5741
	93.3063	90.2879	70.4082	68.9153	63.1191
