# Supplementary material for: Ontogeny and transcriptional regulation of Thetis cells
Source: Nature. 2026 Feb 3;653(8114):538–47. doi: 10.1038/s41586-026-10198-z (PMC13171621; doi:10.1038/s41586-026-10198-z)
Supplement: Supplementary file 14 — Source Data Extended Data Fig. 3 [file 41586_2026_10198_MOESM14_ESM.xlsx]

## Sheet: ED Fig 3d
	%tdTomato+ (of IL7R–)
	B cell	Monocytes	cDC2	cDC1	Macrophages	Neutrophils	Eosinophils	Mast Cells
	98.6707	10.5	63.4096	72.3	16.3471	7.96926	8.56284	57.5789
	98.44	7.6723	64.7887	66.4665	15.2834	6.81149	5.51655	49.3236
	98.1887	9.23647	63.5783	67.0671	16.7339	8.01457	6.95112	52.6206
	97.7268	7.30927	66.4894	72.3724	10.7863	5.66228	4.57595	51.8557
