# Supplementary material for: Ontogeny and transcriptional regulation of Thetis cells
Source: Nature. 2026 Feb 3;653(8114):538–47. doi: 10.1038/s41586-026-10198-z (PMC13171621; doi:10.1038/s41586-026-10198-z)
Supplement: Supplementary file 15 — Source Data Extended Data Fig. 4 [file 41586_2026_10198_MOESM15_ESM.xlsx]

## Sheet: ED Fig 4e
	Median fluorescence intensity (MFI) of NCAM1 (BUV661)
LTi	1895.01	1870.12	3062.02	3707.72	709.643	2216.15	2199.58	1968.38	917.82	2734.91	1492.21	2073.85	2494.66	984.428	1453.09	3071.7	1534.57	1600.89	1921.22	1115.5	2447.15	2593.37	1239.97	1996.91	534.677	1911.91	3161.61	3503.16	2055.13	1202.15	685.6	1539.49	2468.28	1590.75	1435.51	647.454	2333.08	1405.92	4828.27	1785.62	2656.73	2476.13	1814.11	1598.97	1221.82	2483.15	1150.51	1119.35	2834.74
LTiP	2584.42	796.927	936.788	2485	1995.15	1398.1	797.243	1342.83	1840.63	979.101	877.72	1779.7	1647.19	749.488	1053.69	586.099	1058.48	830.222	1517.84	456.287	801.354	1412.99	1342.74	333.907	912.207	1307.75
TCP	1096.27	2024.6	1279.56	1756.54	3041.33	895.266	3659.52	1807.89	2899.64	2197.06	2300.85	2452.38	1846.4	1560.74	1412.4	1922.18	410.361	2213.55	1623.47	2131.43	1496.32	1461.26	2000.51	895.903	1470.59	2337.66	1529.57	962.773	1352.62	399.588	1063.88	1505.89	1105.4	1286.62	2143.8	1569.67	905.104	800.289	763.028	720.465	1976.51	1236.26	575.229	833.492	852.344	1339.88	389.823	1642.11
Ki67+ TC	3455.27	2271.04	1103.93	6019.35	1712.49	1745.72	1845.75	2445.14	2155.37	2021.32	3685.25	2043.76	2445.28	1929.18	810.878	2288.98	2496.5	2070.35	2583.59	1253.46	1212.71	22920.1	2120.14	3576.34	2879.28	3129.59	984.024	315.598	1121.48	1860.51	1847.71	234.066	1862.87	1394.21	848.752	758.266	9126.2	1423.71	3091.3	1408.62	1237.72	1238.26	572.46	1129.97	1201.62	1120.29	873.194	1251.83
Early TC	1350.96	40467.3	1341.29	32679	2562.93	3447.99	5485.34	1078.92	2380.34	2247.07	2859.11	1521.3	1102.31	2496.03	26158.2	3828.12	2187	1962.26	15076.4	3153.25	34326.1	13284	921.407	3621.61	1514.95	3420.71	3447.04	6109.93	1531.35	1277.82	956.484	1361.06	30930.4	5328.17	16863.1	1507.73	2617.84	1959.25	2405.29	3862.09	4245.87	1803.24	1502.86	578.21	901.161	6071.85	4197.78	2329.65	1251.44
TC I	30334.5	1433.12	8421.38	1860.39	43801.9	33403.2	42802.3	28057.8	18503.6	2266.3	6506.2	50498.8	17482.3	4852.75	41406.3	30583.3	32732.8	15878.5	27872.6	6867.62	2479.45	14861.6	56456.7	32094.7	34823.4	15676.6	8003.53	14504.1	14945.6	23713.7	6049.42	4480.39	32079.3	6223.68	25443.6	3988.88	3865.37	15655.7	1434.52	16222.4	34718.4	143483	1225.19	38387.8	16139.4	25382.1	4280.96	31347.5	70064.9
TC II	1665.04	2241.57	1353.27	4608.36	1565.57	2524.74	4420.54	2049.09	4358.05	2020.29	3093.52	2893.45	2314.34	2469.87	3313.66	4091	3397.32	1907.4	1787.99	2015.06	1764.08	1299.58	1276.02	639.566	6158.68	2971.42	1462.91	1157.81	302.083	2918.21	2270.54	1388.34	1164.77	2045.68	1545.64	1887.73	706.781	1401.97	5714.94	967.995	2429.62	1392.3	1243.35	1551.74	2520.95	1007.77	2581.49	3248.85	1185.42
TC III	1879.16	3230.38	885.601	1033.5	1066.01	2113.73	4172.02	2548.9	2806.12	5390.79	2512.62	2383.68	2717.69	1904.1	1193.14	1780.71	3077.72	5072.46	2202.05	2266.08	2270.2	1418.95	2285.71	2101.06	3253.09	2357.95	4126.71	4098.14	3995.43	2295.12	1960.75	1631.54	1789.9	1667.3	1048.67	1824.9	1893.92	3084.17	3272.78	268.333	7210.48	3053.41	1211.22	3776.3	2840.13	1338.28	3622.98	1061.12	1903.23
TC IV	3434.72	4067.84	947.898	1883.74	1933.33	2076.84	1546.38	1118.09	3249.75	1793.5	562.47	660.671	2038.37	669.09	1200.52	3534.7	1584.1	1639.45	3044.21	4506.39	2583.55	965.137	2551.64	1395.08	1810.72	7810.72	1420.21	901.801	2921.3	1423.94	3805.82	2231.73	2424.99	1895.05	1596.54	1482.33	3546.89	2577.46	230.623	481.067	1421.61	2823.61	1695.48	1097.54	2233.21	1945.17	2121.98	2514.91	2271.1
	Median fluorescence intensity (MFI) of EpCAM (BV605)
LTi	5986.07	6163.48	6444.17	9953.49	2461.32	3844.33	4785.17	5889.32	2448.26	7515.8	5041.7	3779.57	2951.32	4668.64	4257.59	7752.79	3355.85	893.611	4364.69	4291.04	1841	4780.07	6283.53	22.3875	3905.59	5079.75	6448.81	5994.86	5982.84	4649.99	4503.95	5503.67	4601.16	3803.34	5780.18	3203.54	8131.64	6593.52	12580.8	676.913	7642.56	6984.52	5135.59	5523.7	1994.69	2409.06	2868.6	3736.91	1861.15
LTiP	3183.3	3563.42	5633.06	2682.94	4870.02	3243.9	507.673	1476.07	5880.26	4157.64	2567.13	426.544	723.375	2547.22	1874.78	1593.67	2669.94	1544.58	2236.26	2078.68	4680.12	2167.66	911.772	1494.9	1118.32	1112.71
TCP	1633.01	1979.72	2563	5632.78	5171.79	2093.57	6909.41	1923.46	3658.76	3777.07	4344.55	5154.79	3950.18	3147.55	3371.45	5269.6	2074.93	5342.31	3132.43	2277.61	2204.79	3253.71	2847.89	2953.86	3942.47	4137.16	4160.65	4586.02	2453.52	2033.74	3315.03	1590.69	3973.86	2292.63	2031.77	2190.54	3985.14	1375.96	2675.37	3437.01	1402	3650.63	1195.01	-3591.95	1664.37	2982.17	1534.08	2039.34
Ki67+ TC	5127.99	5248.26	3626.68	3490.82	2225.93	3152.18	8415.92	3808.2	4226.38	7198.44	6346.18	6348.62	5933.63	7249.36	5009.39	4187.03	5952.59	4956.77	5790.44	2682.11	5690.44	7486.04	7465.88	4476.29	16070.2	-1533.86	13904.2	1739.18	4202.65	4437.26	24567	3426.08	-946.686	5405.85	4333.1	3167.98	7614.41	2216.3	10917.1	2135.89	4354.07	17907.9	67.0715	5234.66	2982.14	8579.53	2034.32	4015.39
Early TC	3766.71	25692	2116.46	4456.96	6332.87	1937.12	5660.55	6111.52	4266.69	5126.08	7634.32	4090.66	2601.79	6159.39	5760.15	7879.77	7020.04	6958.89	7193.51	9170.78	12467.1	5406.01	4243.79	5720.98	3408.67	12674.1	11733.7	2455.55	6317.22	3881.66	3910.39	2502.23	46308.8	8688.35	6257.78	5231.35	2313.87	4878.61	4858.82	4743.19	8885.45	2254.52	3332.45	3533.98	6489.97	3905.45	11568.4	7579.43	4937.69
TC I	3919.81	965.38	5887.68	6037.45	7797.42	4773.99	3839.63	10054.9	11733.9	3136.87	9040.15	9606.66	7388.48	11183.1	4843.96	7008.48	9424.49	9362.13	6830.14	1014.55	5590.47	3076.77	9651.4	3630.86	8810.78	4221.68	7159.79	5759.56	8405.25	12391.6	5046.52	5588.29	9543.6	7918.51	7911.25	9035.96	2586.78	4829.83	2385.09	5702.77	6734.9	10820.6	4066.19	8661.63	1675.91	4618.61	4984.39	5999.2	7993.41
TC II	7234.4	27792	71105.3	12988.5	50743.4	39317.9	113463	5389.54	118701	8878.82	12172.4	32024.5	83016	7036.8	9625.91	99261.3	49248.5	13809.3	109073	130614	59399	33192.2	84861.3	20839.3	49759.8	75243.9	24214.1	38562.5	20688.8	207903	56599.1	10740.5	51211.4	20051.2	35382.3	74783.6	44167	60190.6	68474.4	52745.5	117096	54938.9	87406.3	7313.54	79286.1	62070.1	29496.4	120352	81399.6
TC III	59018.3	134816	100186	30593.7	80881.5	114390	87777.7	61169.8	130120	110842	103687	88195.9	80859.4	31477.5	67975.1	104969	112723	118370	80950.5	107968	151307	55345.9	79299.5	78175.2	121020	86181.9	131885	152213	128412	16149.5	112619	41422.1	36159.2	65796.6	33548.5	73895.4	95592.5	92921.4	163722	36778.9	329410	106050	136241	227171	94640.5	71172.9	129665	90850.6	123031
TC IV	36222.6	104515	4262.05	5192.85	17918.9	3825.12	3977.52	10357.4	37141.1	12961	71435.8	7223.04	3994.53	4290.44	38309.7	20555.1	4074.9	9054.2	38200.4	7327.82	13949.5	15648.3	4282.47	10847	12607.1	57261.6	16017.2	5541.32	52712.2	34667.1	75642.4	17478.6	17056.7	9009.76	62925.2	57805.8	58212.1	6083.5	6925.11	11339.1	20287.5	128431	68384.1	12257	11443.3	56325.2	41991.7	43420.4	157498
[truncated: 153 more columns]

## Sheet: ED Fig 4f
	% of NCAM1–EpCAM– cells
	LTi	33.8843
	LTiP	5.3719
	TCP	9.91736
	Ki67+ TC	8.26446
	Early TC	31.405
	TC I	6.40496
	TC II	1.44628
	TC III	0
	TC IV	3.30579

## Sheet: ED Fig 4g
	% IL1R2+
	NCAM1–EpCAM–	TC I	TC II	TC III	TC IV	LTi Cells
	12.8	6.72	7.57	0	2.51	0.43
	11.1	5.79	4.01	2.17	0	0.063
	11.7	2.28	6.13	0	0.47	0.064
	7.06	2.86	4.74	1.24	0.81	0.042
	7.96	4.66	4.58	3.01	0	0.078

## Sheet: ED Fig 4h
	% Ki67+
	NCAM1–EpCAM–	TC I	TC II	TC III	TC IV
	33	25.6	24.6	5.19	6.67
	33.1	26.1	20.4	0.72	0.93
	24.7	25.9	23.8	4.49	2.73
	25	23.8	19.3	3.54	0
	24.2	26.5	19.2	2.86	1.94

## Sheet: ED Fig 4k
	TLP: % SiglecF+
	65.7
	63.3
	61.2
	55.7
	58.3
	65.9
	63
	60.6
