# Supplementary material for: Ontogeny and transcriptional regulation of Thetis cells
Source: Nature. 2026 Feb 3;653(8114):538–47. doi: 10.1038/s41586-026-10198-z (PMC13171621; doi:10.1038/s41586-026-10198-z)
Supplement: Supplementary file 16 — Source Data Extended Data Fig. 5 [file 41586_2026_10198_MOESM16_ESM.xlsx]

## Sheet: ED Fig 5d
mLN CLP progeny	% of CD45.2+ Lin–MHCII+
	cDC1	cDC2	DN DC	pDC	Mono/Mac	LTi Cells	TC	Other
	0.42	15.1	18.4	6.28	0	43.5	12.6	3.7
	2.26	9.77	6.02	2.26	0.75	71.4	6.77	0.77
	1.65	19.2	16.5	11.5	0	31.3	17	2.85
	2.91	13.3	12.6	4.84	0	52.3	11.1	2.95
	2.43	16.5	10.9	4.61	0.24	58	4.85	2.47
	0.61	16.7	11.9	4.11	0.3	59.8	5.33	1.25
mLN CLP progeny	% of CD45.2+ TC
	NCAM1–EpCAM–	TC I	TC II	TC III	TC IV
	76.7	16.7	6.67	0	0
	88.9	0	0	11.1	0
	86.2	3.45	6.9	0	3.45
	69.6	6.52	15.2	4.35	4.35
	65	0	25	10	0
	65.7	5.71	17.1	8.57	2.9

## Sheet: ED Fig 5e
mLN	% of engrafted cells
		CD45.1+ (Tcf4+/+)					CD45.2+ (Tcf4STOP/STOP)
	TC I	28.6	11.1111	22.2574	0	45.4744	71.4	88.8889	77.7426	100	54.5256
	TC II	23.9466	40.8271	23.5294	25.4405	35.9865	76.0534	59.1729	76.4706	74.5595	64.0135
	TC III	22.4731	13.7968	4.7619	13.9241	5.88609	77.5269	86.2032	95.2381	86.0759	94.1139
	TC IV	15.0052	25.0271	0	25.0667	9.09091	84.9948	74.9729	100	74.9333	90.9091
pLN	% of engrafted cells
		CD45.1+ (Tcf4+/+)					CD45.2+ (Tcf4STOP/STOP)
	TC I	7.37512	9.96399	5.01319	0	8.47254	92.6249	90.036	94.9868	100	91.5275
	TC II	32.8008	31.843	22.5597	n.d.	0	67.1992	68.157	77.4403	n.d.	100
	TC III	40	22.8395	18.5556	14.2857	15.3846	60	77.1605	81.4444	85.7143	84.6154
Spleen	% of engrafted cells
		CD45.1+ (Tcf4+/+)					CD45.2+ (Tcf4STOP/STOP)
	TC I	12.5	6.1199	8.33333	12.5	8	87.5	93.8801	91.6667	87.5	92
	TC II	31.0415	18.5297	18.7689	29.294	20.5	68.9585	81.4703	81.2311	70.706	79.5
	TC III	19.6281	16.318	9.29953	10.3	16.0733	80.3719	83.682	90.7005	89.7	83.9267
