# Supplementary material for: Ontogeny and transcriptional regulation of Thetis cells
Source: Nature. 2026 Feb 3;653(8114):538–47. doi: 10.1038/s41586-026-10198-z (PMC13171621; doi:10.1038/s41586-026-10198-z)
Supplement: Supplementary file 17 — Source Data Extended Data Fig. 6 [file 41586_2026_10198_MOESM17_ESM.xlsx]

## Sheet: ED Fig 6a
	TLP %FLT3+
	52
	45.7
	46.3
	46.3

## Sheet: ED Fig 6b
	% FLT3+
	cDC1	cDC2	CCR7+ DC1	CCR7+ DC2	TCP	TC I	TC II	TC III	TC IV
	82	65.9	36.6	45.2	1.89	0	4.38	0.59	3.27
	82.1	66.1	35.7	39.9	0	0	3.14	0.65	3.01
	82.6	67.4	50.6	49.7	1.23	0.13	3.45	3.05	6.78
	84.4	72.7	47.6	55.7	0	0	4.29	1.82	6.21

## Sheet: ED Fig 6c
mLN P12	Fold change of cell number FlpoERT2 Flt3Frt-ITD/ Control
	TCP	TC I	TC II	TC III	TC IV	DC1	DC2	LTi cells	pDC
	4.80602	1.79304	3.63481	2.43146	4.40553	6.70449	12.7721	2.00421	5.75868
	4.64111	1.66724	4.01757	1.86638	3.88715	7.6051	10.8272	2.13804	4.75168
	4.75842	2.1011	3.91954	2.57132	2.63088	3.17129	11.1377	1.56568	4.20276
	5.55214	1.06547	2.97062	2.10687	2.28799	3.1338	11.5249	1.50469	3.03722
pLN P12	Fold change of cell number FlpoERT2 Flt3Frt-ITD/ Control
	TCP	TC I	TC II	TC III	DC1	DC2	LTi cells	pDC
	1.49728	2.15863	1.8583	1.03289	3.19523	6.83632	1.26963	2.29134
	2.56317	1.75102	2.13678	0.889145	4.29938	7.60287	1.20073	3.25951
	1.89747	2.18048	2.33183	1.09277	3.04644	6.94304	0.966201	2.13904
	2.59277	0.706149	1.6964	0.795532	2.75556	4.64403	1.02881	2.00997
Spleen P12	Fold change of cell number FlpoERT2 Flt3Frt-ITD/ Control
	TCP	TC I	TC II	TC III	TC IV	DC1	DC2	LTi cells	pDC
	1.4304	0.94306	1.43272	1.19886	0.439659	4.91477	10.1477	1.60059	3.52796
	1.81334	0.772233	1.7733	1.2143	0.586696	5.95484	12.293	1.45481	3.36002
	2.17797	0.4148	1.49955	0.80628	0.569244	3.27511	13.5524	1.27955	1.82983
	1.57883	0.0831323	1.28496	0.459426	0.513384	4.04479	15.2175	0.873062	1.88906
mLN 11w	Fold change of cell number FlpoERT2 Flt3Frt-ITD/ Control
	TCP	TC I	TC II	TC III	TC IV	DC1	DC2	LTi cells	pDC
	2.40619	6.01716	6.28569	2.25581	3.2092	43.7095	20.9131	1.11539	11.7452
	2.16488	1.87579	3.76787	2.22372	2.6729	24.4163	12.8258	0.949347	12.739
	3.29045	4.81048	6.6992	2.67351	4.02286	40.1695	23.9284	1.47381	14.75
	2.6631	2.91504	5.85149	2.63091	4.01016	34.5858	17.8721	2.28948	10.7039
	3.38234	3.74475	6.24209	2.83625	4.20307	48.0167	19.4965	1.95104	11.1661
pLN 11w	Fold change of cell number FlpoERT2 Flt3Frt-ITD/ Control
	TCP	TC I	TC II	TC III	DC1	DC2	LTi cells	pDC
	1.14287	1.68634	2.52418	1.50148	21.5477	9.3235	0.772985	5.7561
	1.52755	2.96501	4.9328	2.4369	59.7901	24.4358	1.27171	19.0128
	1.88935	2.44486	3.15399	1.13028	23.6493	9.71282	1.07621	7.66562
	1.18135	0.705549	4.2416	1.50769	36.6293	17.9551	0.906783	9.54816
	3.23889	3.38519	4.96365	0.376761	35.5105	9.80305	1.17386	9.05989
Spleen 11w	Fold change of cell number FlpoERT2 Flt3Frt-ITD/ Control
	TCP	TC I	TC II	TC III	TC IV	DC1	DC2	LTi cells	pDC
	0.750765	0.346414	0.988679	0.0469243	0.545868	29.0252	15.4456	0.406067	7.54807
	0.0750551	0	0.0915182	0.0469109	1.09142	49.0924	26.1451	0.251303	10.072
	0.524712	0.230581	1.11509	0.374806	0.545013	28.483	18.6352	0.71626	7.90911
	0.300435	0.462083	1.15395	0.328611	0.819153	32.7526	18.4935	0.628706	6.94196
	1.57436	0.461227	1.51747	0.796577	0.272545	34.8561	18.8164	0.783944	8.04492
