# Supplementary material for: Ontogeny and transcriptional regulation of Thetis cells
Source: Nature. 2026 Feb 3;653(8114):538–47. doi: 10.1038/s41586-026-10198-z (PMC13171621; doi:10.1038/s41586-026-10198-z)
Supplement: Supplementary file 18 — Source Data Extended Data Fig. 7 [file 41586_2026_10198_MOESM18_ESM.xlsx]

## Sheet: ED Fig 7b
		% of total Lin–MHCIIhiNCAM1+
			RORgt+			RORgt–
	Lymph node	colonic	67.2	64.6	60	32.8	35.4	40
		small intestinal	61.8	63.8	68.5	38.2	36.2	31.5
		hepatic	43.3	57.1	57.8	56.7	42.9	42.2
		peripheral	46.2	48.2	53.5	53.8	55.4	49.3
		mediastinal	49.1	62.1	40	50.9	37.9	60
		cervical	61.2	60.5	68	38.8	39.5	32

## Sheet: ED Fig 7d
	% tdTomato+
	RORgt(Venus)– TC I	RORgt(Venus)+ TC I
	17.6845	91.4312
	14.0465	90.1232
	13.8074	91.8407
	13.2993	92.449

## Sheet: ED Fig 7f
pLN	Ratio of Wildtype CD45.1/2 / RorgtGFP/GFP CD45.2
	TC	cDC1	cDC2
	13.1429	0.958735	1.22376
	4.5	1.07053	1.32848
	7.5	1.02812	1.35879
	5.5	1.04224	1.40251
	5.35714	1.04656	1.24585
mLN	Ratio of Wildtype CD45.1/2 / RorgtGFP/GFP CD45.2
	TC	cDC1	cDC2
	82	0.757702	0.847829
	72	1.01707	1.21547
	39.5	0.939372	1.14975
	37	0.96998	1.17452
	21	0.889301	0.996256

## Sheet: ED Fig 7j
	FLT3 Median Fluorescence Intensity (TLP)
	Spi1fl/fl	RorgtcreSpi1fl/fl
	4529	4869
	5274	4632
	4891	4902
	4880	4902
	4674
