# Supplementary material for: Ontogeny and transcriptional regulation of Thetis cells
Source: Nature. 2026 Feb 3;653(8114):538–47. doi: 10.1038/s41586-026-10198-z (PMC13171621; doi:10.1038/s41586-026-10198-z)
Supplement: Supplementary file 19 — Source Data Extended Data Fig. 8 [file 41586_2026_10198_MOESM19_ESM.xlsx]

## Sheet: ED Fig 8b
	TLP cell number
	Fetal Liver	Bone Marrow
	180.953	117.363
	225.769	89.2713
	247.357	73.9613
	172.107	54.5137
	196.093
	249.809
	323.912
	246.147
	TLP % of CD45+
	Fetal Liver	Bone Marrow
	0.032	0.00297
	0.037	0.00257
	0.049	0.00312
	0.049	0.00242
	0.043
	0.038
	0.049
	0.048

## Sheet: ED Fig 8e
	%CXCR6–Venus(RORγt) + of PRDM16+ APCs
	mLN	pLN	Spleen	Liver	Lung	LILP
	99.5	98.3	99.1	86.4	75	91.8
	99.1	91.9	98.5	100	100	98.2
	99.2	72.7	99.6	100	90	91
	99.4	84.8	98.2	100	100	90.3

## Sheet: ED Fig 8f
	% PRDM16 (mBaoJin)+
	TCP	TC I	TC II	TC III
	43.9	45.5	87.7	100
	45	41.3	92.2	86.7
	35.9	51.7	90.9	85.7
	37.9	36.7	86.7	88.9

## Sheet: ED Fig 8g
	RORγt+ (% of Foxp3+)
		Prdm16fl/fl					RorgtcrePrdm16fl/fl
	siLN	4.05	6.1	5.78	7.16	6.41	1.78	2.85	2.58	2.04	2.1
	cLN	19.1	20.5	23	21	20.9	3.75	3.14	4.71	3.94	3.56
	RORγt+ (% of Foxp3+)
		Prdm16fl/fl					RorgtcrePrdm16fl/fl
	SILP	25.6	40.1	37.6	37.9	30.6	18.3	22.8	14.1	18.7	11.9
	LILP	54	57.3	61.2	62.5	56.9	19.7	25.6	23.7	18.6	19
	RORγt+ (% of CD4+Foxp3–)
		Prdm16fl/fl					RorgtcrePrdm16fl/fl
	siLN	0.27	0.37	0.4	0.29	0.48	0.48	0.81	0.8	0.68	0.65
	cLN	0.4	0.43	0.63	0.47	0.7	0.76	0.76	1.3	1.21	0.91
	RORγt+ (% of CD4+Foxp3–)
		Prdm16fl/fl					RorgtcrePrdm16fl/fl
	SILP	18	21.5	21.6	19.5	19.7	13.9	24.2	19.4	26.5	19.6
	LILP	11.2	11.9	14.5	18.4	13.9	18.7	18.7	27.5	24.2	29.4
	RORγt+ Treg Cell Number
		Prdm16fl/fl					RorgtcrePrdm16fl/fl
	siLN	2020.7	3175.42	3158.32	3532.91	2785.36	804.933	1849.25	1223.98	1147.36	1760.86
	cLN	6586.29	4869.11	7505.33	6533.17	6939.72	1423.72	2075.33	3145.84	2504.33	2805.57
	RORγt+ Treg Cell Number
		Prdm16fl/fl					RorgtcrePrdm16fl/fl
	SILP	1384.09	1920.55	2733.7	1676.12	1620.71	937.088	613.05	691.894	594.297	308.129
	LILP	7812.06	10009.9	11925.9	12764.1	11072.5	2812.25	4744.75	5390.13	4088.55	4584.75
	TH17 Cell Number
		Prdm16fl/fl					RorgtcrePrdm16fl/fl
	siLN	1349.34	2079.35	2121.51	1784.72	2247.12	2234.45	4902.64	3509.35	4013.76	5563.85
	cLN	1540	1511.37	2389.39	1858.9	3033.15	3854.3	5923.07	9690.47	9587.05	9078.8
	TH17 Cell Number
		Prdm16fl/fl					RorgtcrePrdm16fl/fl
	SILP	18322.5	24349.6	24747.2	12339.1	15909.9	14896.3	14499.3	20718.6	13267.4	8911.76
	LILP	5058.31	8076.64	8215.45	8565.94	8324.93	18397	28017.8	34019.4	33386.5	38967.7
