# Supplementary material for: Ontogeny and transcriptional regulation of Thetis cells
Source: Nature. 2026 Feb 3;653(8114):538–47. doi: 10.1038/s41586-026-10198-z (PMC13171621; doi:10.1038/s41586-026-10198-z)
Supplement: Supplementary file 20 — Source Data Extended Data Fig. 9 [file 41586_2026_10198_MOESM20_ESM.xlsx]

## Sheet: ED Fig 9b
	RANK (GFP) Median Fluorescence Intensity
	NCAM1–EpCAM–	TC I	TC II	TC III	TC IV
	2827	5291	1560	721	138
	3342	8127	2315	583	235
	2376	6984	1427	194	-178

## Sheet: ED Fig 9e
	Ratio CD45.1-2 WT/CD45.2 RANKΔRORgt
	B cells	cDC	TC I	TC II	TC III	TC IV
	1.50378	1.44938	4.7972	0.818182	1.13379	1.94817
	1.39277	1.46135	3.57609	1.2315	1.3325	1.33333
	1.29792	1.50761	1.84502	0.727116	1.331	1.66967
	1.39518	1.53333	2.53962	2.003	2.42857	0.778828
	1.89796	1.59162	2.2043	1.85924	3.32447	3.00441

## Sheet: ED Fig 9g
	Number of TCs
		Tnfsf11fl/fl				RorgtcreTnfsf11fl/fl
	TC I	160.177	151.541	112.942	119.419	207.741	133.757	128.494	194.327
	TC II	146.368	121.233	79.7236	107.477	173.338	98.0003	102	125.204
	TC III	118.752	127.968	104.969	104.823	92.6232	123.162	88.7535	164.33
	TC IV	75.9459	84.1893	23.9171	67.6707	44.9884	67.5407	78.156	75.644
