# Supplementary material for: Ontogeny and transcriptional regulation of Thetis cells
Source: Nature. 2026 Feb 3;653(8114):538–47. doi: 10.1038/s41586-026-10198-z (PMC13171621; doi:10.1038/s41586-026-10198-z)
Supplement: Supplementary file 21 — Source Data Extended Data Fig. 10 [file 41586_2026_10198_MOESM21_ESM.xlsx]

## Sheet: ED Fig 10b
	% RORγt+(of tdTomato+MHCII+)
	97.2
	97.8
	96.1
	94.5
	96.1
	97.7
	93.2
	95.6

## Sheet: ED Fig 10d
	% AIRE (GreenLantern)+
		mLN			cLN			hLN			pLN			medLN
	TC I	84.6	81.9	91.2	83.3	77.5	76.1	84.8	81.8	85.2	83.7	78.8	91	74.5	90.5	72.2
	TC II	14.7	15.9	14.4	41.2	0	8.7	14.7	11.9	21.3	45.7	33.3	38.6	15	37.5	21.4
	TC III	69.5	70.3	71.2	68.4	58.3	68.4	52.3	70.8	56.4	57.7	56.2	65.6	64.7	100	60
	TC IV	3.45	5.43	7.93	6.45	5.56	4.55	0	4	0	N/A	N/A	N/A	N/A	N/A	N/A

## Sheet: ED Fig 10e
		% tdTomao+
	Aire+ TC I	66.7	73	61.5	76.5	69.4	81.5	62.8	56.7	63.5	78.9	85
	Aire- TC II	0	7.94	0.92	5.41	3.92	4.35	3.49	1.99	1.02	3.59	3.91
	Aire+ TC III	6.67	14.5	8.14	7.41	16.7	5.45	6.12	5.17	15.5	7.87	8.96
	Aire- TC IV	0	1.47	0	0	0	0	0	0	0	0.96	0
	RORgt–Ncam1– cDC	0.038	0.018	0	0	0	0.023	0.00968	0.052	0.16	0.32	0.31
